# Supplementary material for: Enabling room temperature ferromagnetism in monolayer MoS2 via in situ iron-doping
Source: Nat Commun. 2020 Apr 27;11:2034. doi: 10.1038/s41467-020-15877-7 (PMC7184740; doi:10.1038/s41467-020-15877-7)
Supplement: Supplementary file 2 — Source Data [file 41467_2020_15877_MOESM2_ESM.xlsx]

## Sheet: Figure 1e
Figure 1e
	Energy	Normalized PL Intensity	Normalized PL Intensity	Normalized PL Intensity	Normalized PL Intensity	Normalized PL Intensity	Normalized PL Intensity	Normalized PL Intensity
	eV
		4K	75K	100K	150K	200K	250K	300K
	2.06667	0.00352	0.00175	0.00207	0.00482	0.02709	0.05904	0.08904
	2.06637	0.00326	0.00354	0.00318	0.00147	0.0393	0.02263	0.07428
	2.06607	0.00255	0.000966007	0.00202	0.00419	0.03201	0.05129	0.07044
	2.06577	0.00265	0.00204	0.00464	0.00548	0.03416	0.06671	0.12102
	2.06548	0.00289	0.00244	0.00594	0.00615	0.02415	0.05716	0.11187
	2.06518	0.00288	0.00211	0.00276	0.00559	0.03706	0.04534	0.08874
	2.06488	0.00341	0.00285	0.00377	0.00626	0.04061	0.03868	0.11344
	2.06459	0.00368	0.00208	0.00157	0.00334	0.01941	0.02075	0.11708
	2.06429	0.0036	0.0016	0.00484	0.00423	0.02555	0.0469	0.11108
	2.06399	0.00359	0.00209	0.00281	0.00605	0.00966	0.04174	0.14138
	2.0637	0.00223	0.002	0.00462	0.00688	0.01976	0.00595	0.10665
	2.0634	0.00265	0.00454	0.00084053	0.00549	0.03201	0.07259	0.13085
	2.06311	0.00332	0.00415	0.00221	0.00386	0.02441	0.04964	0.12348
	2.06281	0.00423	0.00353	0.00244	0.00376	0.04101	0.03101	0.08353
	2.06251	0.0037	0.0019	0.00405	0.00346	0.02924	0.03766	0.08806
	2.06222	0.00343	0.00248	0.00518	0.00469	0.02441	0.03766	0.06976
	2.06192	0.00294	0.00403	0.00302	0.0019	0.01532	0.03852	0.12328
	2.06163	0.00449	0.00252	0.00335	0.00705	0.00637	0.0462	0.13577
	2.06133	0.00417	0.00163	0.00615	0.00635	0.02788	0.05599	0.09199
	2.06104	0.00267	0.00339	0.00492	0.00526	0.00913	0.08112	0.10045
	2.06074	0.00188	0.00281	0.00765	0.00638	0.02086	0.04495	0.19235
	2.06044	0.00341	0.000111309	0.0039	0.00517	0.01809	0.04181	0.10173
	2.06015	0.0046	0.0038	0.00451	0.0051	0.03872	0.10414	0.10262
	2.05985	0.00257	0.00336	0.00156	0.00386	0.04272	0.03923	0.11934
	2.05956	0.00294	0.00187	0.00546	0.00386	0.03807	0.07588	0.07389
	2.05926	0.00295	0.00264	0.00471	0.00388	0.02103	0.05309	0.12023
	2.05897	0.00314	0.00303	0.0071	0.00519	0.01251	0.04557	0.06287
	2.05867	0.00353	0.00264	0.00385	0.00777	0.01682	0.05325	0.07251
	2.05838	0.00353	0.00107	0.0071	0.00388	0.02981	0.03782	0.15014
	2.05808	0.00353	0.000675807	0.00229	0.00386	0.0256	0.03782	0.15043
	2.05779	0.00296	0.00144	0.00143	0.00577	0.01704	0.05293	0.11246
	2.05749	0.00332	0.00411	0.00534	0.00582	0.01264	0.03085	0.1585
	2.0572	0.00315	0.00346	0.00237	0.00582	0.01664	0.05967	0.0673
	2.05691	0.00259	0.0038	0.00531	0.00336	0.04149	0.06108	0.14561
	2.05661	0.00219	0.00529	0.00549	0.00322	0.04294	0.10453	0.13233
	2.05632	0	0.00394	0.00172	0.00141	0.04294	0.03602	0.14
	2.05602	0.00357	0.00202	0.00439	0.00484	0.02309	0.02302	0.07851
	2.05573	0.0041	0.00328	0.00246	0.00576	0.03297	0.05732	0.14296
	2.05543	0.00203	0.000266348	0.0066	0.00292	0.00711	0.06804	0.14187
	2.05514	0.0016	0.0044	0.00496	0.00601	0.02683	0.04831	0.16657
	2.05485	0.00243	0.00294	0.00468	0.00648	0.0375	0.05238	0.13607
	2.05455	0.00374	0.004	0.00538	0.00536	0.02362	0.0801	0.13951
	2.05426	0.00359	0.00455	0.00341	0.00462	0.02494	0.04479	0.13253
	2.05397	0.00238	0.0013	0.00716	0.00288	0.01826	0.02482	0.07379
	2.05367	0.00314	0.00231	0.00387	0.00365	0.0133	0.04174	0.14384
	2.05338	0.00398	0.002	0.00305	0.00441	0.03754	0.05834	0.08845
	2.05309	0.00364	0.0025	0.00371	0.00664	0.02538	0.06115	0.128
	2.05279	0.00447	0.0017	0.00648	0.00349	0.00733	0.03015	0.11757
	2.0525	0.00378	0.00271	0.00584	0	0.02792	0.0469	0.15014
	2.05221	0.00292	0.00304	0.00423	0.00643	0.02753	0.04737	0.16795
	2.05191	0.00215	0.00274	0.00261	0.00393	0.01225	0.04565	0.11767
	2.05162	0.00286	0.00295	0.000997099	0.00159	0.04781	0.06922	0.1463
	2.05133	0.00358	0.00245	0	0.00469	0.03763	0.0303	0.13125
	2.05103	0.00272	0.00167	0.00401	0.00584	0.03319	0.03187	0.1646
	2.05074	0.00379	0.0029	0.00432	0.00631	0.02481	0.0267	0.1586
	2.05045	0.00376	0.00372	0.00329	0.00415	0.03065	0.03359	0.15771
	2.05016	0.00354	0.00272	0.00479	0.006	0.02204	0.04346	0.11905
	2.04986	0.00408	0.0028	0.00437	0.00578	0.02604	0.05653	0.09524
	2.04957	0.00351	0.00223	0.00331	0.00563	0.02999	0.05591	0.13253
	2.04928	0.00275	0.00133	0.00583	0.0054	0.03293	0.05873	0.09799
	2.04899	0.00217	0.00186	0.00333	0.00519	0.04303	0.04573	0.11187
	2.0487	0.00274	0.002	0.00358	0.0069	0.03025	0.03289	0.11846
	2.0484	0.00251	0.00237	0.00522	0.00695	0.02696	0.03531	0.13705
	2.04811	0.00366	0.00165	0.00551	0.00732	0.01344	0.04299	0.14463
	2.04782	0.00354	0.00379	0.00449	0.00698	0.01756	0.02153	0.11059
	2.04753	0.00319	0.00371	0.00288	0.0069	0.03908	0.06436	0.08038
	2.04723	0.00394	0.00241	0.00126	0.00754	0.03161	0.05779	0.13784
	2.04694	0.00409	0.00226	0.00159	0.00547	0.02652	0.0765	0.11619
	2.04665	0.00347	0.0018	0.000815809	0.0058	0.02494	0.06695	0.14138
	2.04636	0.0036	0.00215	0.00168	0.00677	0.01884	0.05591	0.15053
	2.04607	0.00327	0.00332	0.00353	0.00465	0.02437	0.06468	0.14364
	2.04578	0.00243	0.00318	0.00479	0.0036	0.02279	0.06562	0.16057
	2.04549	0.00228	0.0033	0.00596	0.0046	0.03122	0.07329	0.12348
	2.0452	0.00362	0.00363	0.00634	0.00485	0.02683	0.08511	0.10281
	2.04491	0.00399	0.00282	0.00462	0.00728	0.02406	0.0924	0.15791
	2.04462	0.00385	0.00186	0.00433	0.00707	0.03218	0.06444	0.15948
	2.04432	0.00304	0.00227	0.00387	0.00455	0.01471	0.03813	0.11678
	2.04403	0.00227	0.00305	0.00428	0.00551	0.01041	0.05348	0.13607
	2.04374	0.00304	0.00343	0.00555	0.00524	0.01717	0.07666	0.12761
	2.04345	0.00335	0.0029	0.00432	0.00421	0.01682	0.05888	0.10636
	2.04316	0.00316	0.00242	0.00503	0.00546	0.02744	0.03038	0.14433
	2.04287	0.00313	0.00269	0.00671	0.0068	0.03047	0.05857	0.16155
	2.04258	0.00309	0.00244	0.00571	0.00513	0.02766	0.07525	0.13371
	2.04229	0.00293	0.00215	0.00495	0.00401	0.02634	0.05364	0.10773
	2.042	0.00323	0.00264	0.00531	0.00503	0.02327	0.05372	0.09819
	2.04171	0.00278	0.00342	0.00491	0.00605	0.02397	0.04408	0.10862
	2.04142	0.00253	0.00211	0.00503	0.0078	0.02318	0.04612	0.14728
	2.04113	0.00389	0.00203	0.00405	0.00483	0.02749	0.06311	0.14748
	2.04084	0.00419	0.00196	0.00584	0.0035	0.02678	0.05669	0.12702
	2.04055	0.00393	0.00177	0.00574	0.00415	0.0198	0.04698	0.13646
	2.04026	0.00399	0.00255	0.00471	0.00479	0.02024	0.0509	0.12623
	2.03997	0.00299	0.0025	0.00471	0.00405	0.02424	0.08652	0.15791
	2.03968	0.00399	0.00215	0.00443	0.00307	0.02292	0.04017	0.15712
	2.03939	0.00374	0.00318	0.0039	0.00412	0.03157	0.02012	0.12505
	2.0391	0.00361	0.00253	0.00416	0.00237	0.04035	0.04393	0.10891
	2.03881	0.00323	0.0019	0.00395	0.00387	0.0263	0.02185	0.10242
	2.03852	0.00314	0.00133	0.00302	0.0058	0.00975	0.05379	0.12308
	2.03823	0.00354	0.00199	0.004	0.00621	0.01405	0.04009	0.16204
	2.03795	0.00321	0.00249	0.00274	0.00428	0.02081	0.01605	0.13312
	2.03766	0.00253	0.00252	0.00324	0.00592	0.03253	0.03406	0.12544
	2.03737	0.00306	0.00171	0.00189	0.00627	0.04342	0.03297	0.16598
	2.03708	0.00315	0.00325	0.0035	0.00163	0.05295	0.05763	0.1705
	2.03679	0.00257	0.00247	0.00532	0.00145	0.04215	0.0498	0.13666
	2.0365	0.00266	0.00215	0.00622	0.00406	0.03583	0.05974	0.11059
	2.03621	0.00313	0.00271	0.00309	0.00442	0.03069	0.06076	0.09288
	2.03592	0.00378	0.0019	0.00292	0.00405	0.04294	0.07321	0.17552
	2.03564	0.0039	0.00289	0.00278	0.0043	0.02586	0.02584	0.19736
	2.03535	0.00397	0.00123	0.00441	0.00402	0.02248	0.02686	0.09406
	2.03506	0.00488	0.00324	0.00294	0.00657	0.01405	0.0967	0.17326
	2.03477	0.00455	0.00207	0.00228	0.00403	0.03662	0.04479	0.14148
	2.03448	0.00349	0.00148	0.00255	0.00457	0.03012	0.0422	0.13508
	2.03419	0.00257	0.00303	0.00329	0.00517	0.05062	0.06875	0.11452
	2.03391	0.00469	0.00132	0.000304898	0.00754	0.04136	0.10148	0.17483
	2.03362	0.00431	0.00477	0.00321	0.00214	0.02845	0.06162	0.14414
	2.03333	0.00296	0.00316	0.00391	0.00335	0.01936	0.05685	0.15378
	2.03304	0.0031	0.00376	0.00382	0.00369	0.03012	0.01934	0.10478
	2.03276	0.00403	0.00294	0.00353	0.00244	0	0	0.12613
	2.03247	0.00318	0.00196	0.00687	0.00622	0.03811	0.06867	0.16106
	2.03218	0.0033	0.00267	0.00392	0.00316	0.02986	0.05974	0.16017
	2.03189	0.00285	0.00293	0.00398	0.00216	0.02621	0.04134	0.15053
	2.03161	0.00388	0.00596	0.00447	0.00449	0.02968	0.07368	0.14158
	2.03132	0.00302	0.00228	0.000881732	0.0033	0.02178	0.0242	0.13784
	2.03103	0.0039	0.00231	0.00477	0.00398	0.02612	0.04518	0.07733
	2.03075	0.00302	0.00304	0.00547	0.00532	0.02994	0.02294	0.16076
	2.03046	0.00449	0.00231	0.00317	0.00777	0.02235	0.02294	0.15083
	2.03017	0.00297	0.00345	0.00555	0.00522	0.05168	0.02365	0.13312
	2.02989	0.00355	0.00307	0.00555	0.00457	0.03021	0.06945	0.20966
	2.0296	0.00277	0.00346	0.00555	0.00327	0.0216	0.06953	0.18064
	2.02931	0.00335	0.00425	0.00393	0.00457	0.01291	0.06953	0.16116
	2.02902	0.00201	0.00192	0.00312	0.00522	0.0043	0.10774	0.16116
	2.02874	0.00485	0.00419	0.00391	0.00523	0.01695	0.05528	0.18015
	2.02845	0.00416	0.00235	0.00471	0.00397	0.03824	0.10649	0.11472
	2.02817	0.00488	0.0053	0.00241	0.00393	0.03069	0.10085	0.11246
	2.02788	0.00344	0.00506	0.00616	0.00825	0.03442	0.04181	0.16785
	2.02759	0.00299	0.00319	0.00332	0.00727	0.04689	0.06029	0.1527
	2.02731	0.00387	0.00234	0.00463	0.00356	0.02753	0.04025	0.16952
	2.02702	0.0052	0.00337	0.0055	0.00746	0.05787	0.04565	0.14414
	2.02674	0.00478	0.000604251	0.0026	0.00902	0.03315	0.07447	0.14168
	2.02645	0.00332	0.00244	0.0045	0.00505	0.04202	0.07039	0.15043
	2.02616	0.00334	0.00407	0.00692	0.00575	0.04338	0.06961	0.18605
	2.02588	0.00404	0.00322	0.0029	0.00703	0.02428	0.08324	0.25895
	2.02559	0.00329	0.00273	0.00443	0.00719	0.04053	0.09185	0.28532
	2.02531	0.00182	0.00302	0.00475	0.00607	0.03965	0.09952	0.16244
	2.02502	0.00326	0.00207	0.00475	0.00313	0.03166	0.12035	0.1583
	2.02474	0.00355	0.00388	0.00681	0.00592	0.04496	0.11088	0.21852
	2.02445	0.00436	0.00425	0.0045	0.00438	0.02612	0.08911	0.2376
	2.02417	0.00293	0.00361	0.00527	0.00607	0.03236	0.06609	0.22324
	2.02388	0.00337	0.00155	0.00491	0.0076	0.05585	0.04307	0.14079
	2.0236	0.00434	0.00142	0.00345	0.00941	0.03991	0.06969	0.15348
	2.02331	0.00376	0.00181	0.00635	0.00465	0.03473	0.07126	0.19982
	2.02303	0.0034	0.00159	0.00657	0.00329	0.03473	0.09991	0.1644
	2.02274	0.00411	0.00272	0.00387	0.00379	0.03473	0.07854	0.1892
	2.02246	0.00344	0.00338	0.00499	0.00543	0.02481	0.05787	0.18546
	2.02217	0.00405	0.00317	0.00435	0.00394	0.02823	0.06585	0.16617
	2.02189	0.00245	0.00308	0.00758	0.00667	0.03038	0.07541	0.14689
	2.02161	0.00237	0.0025	0.00346	0.0069	0.02722	0.06609	0.16332
	2.02132	0.003	0.00172	0.00386	0.00467	0.02292	0.10117	0.17818
	2.02104	0.00344	0.00206	0.00535	0.00162	0.03411	0.05544	0.17395
	2.02075	0.00411	0.00395	0.00616	0.00297	0.02687	0.06914	0.10262
	2.02047	0.00312	0.00219	0.00414	0.00711	0.01567	0.07987	0.09396
	2.02018	0.00325	0.00138	0.00425	0.00494	0.01897	0.06687	0.11629
	2.0199	0.00408	0.00124	0.00532	0.00593	0.03346	0.05152	0.12249
	2.01962	0.00447	0.0032	0.0045	0.00548	0.03622	0.03101	0.16775
	2.01933	0.00351	0.000651955	0.00555	0.00417	0.01484	0.02827	0.11413
	2.01905	0.00348	0.00052872	0.00324	0.00353	0.01835	0.04103	0.13666
	2.01876	0.00301	0.00251	0.0041	0.00413	0.01778	0.09584	0.134
	2.01848	0.00234	0.00333	0.00457	0.00419	0.01848	0.08034	0.11275
	2.0182	0.00339	0.0025	0.00245	0.00515	0.02173	0.03993	0.08274
	2.01791	0.00296	0.00094613	0.00398	0.00432	0.02173	0.05927	0.11137
	2.01763	0.00347	0.00197	0.00413	0.00447	0.02437	0.05904	0.13617
	2.01735	0.00434	0.00192	0.00602	0.00526	0.01335	0.07392	0.14945
	2.01706	0.00389	0.00271	0.00663	0.00526	0.01695	0.06617	0.13902
	2.01678	0.00356	0.00387	0.00513	0.006	0.02858	0.07744	0.13912
	2.0165	0.00345	0.00431	0.00478	0.00547	0.03289	0.09216	0.17355
	2.01621	0.00315	0.00271	0.00433	0.00568	0.04917	0.08112	0.18005
	2.01593	0.00308	0.00133	0.00264	0.00515	0.03275	0.08175	0.19235
	2.01565	0.00296	0.00318	0.00368	0.00396	0.01106	0.08535	0.1586
	2.01537	0.00288	0.00343	0.00602	0.0043	0.02213	0.05309	0.11797
	2.01508	0.00367	0.00149	0.00892	0.00627	0.03714	0.05105	0.13253
	2.0148	0.00405	0.00112	0.00803	0.00689	0.02393	0.08926	0.13233
	2.01452	0.00347	0.00171	0.00398	0.00527	0.00439	0.08183	0.15142
	2.01424	0.00336	0.0021	0.00354	0.0043	0.02538	0.05841	0.16696
	2.01395	0.00393	0.00305	0.00435	0.00365	0.04584	0.0617	0.16106
	2.01367	0.00353	0.00333	0.00516	0.00301	0.04355	0.07705	0.17139
	2.01339	0.0032	0.00287	0.00597	0.00473	0.0396	0.08543	0.11393
	2.01311	0.00378	0.00309	0.00606	0.00722	0.03486	0.08543	0.08363
	2.01283	0.00382	0.00309	0.00631	0.00524	0.03109	0.07869	0.13666
	2.01255	0.0039	0.00342	0.00585	0.00404	0.02617	0.07321	0.12564
	2.01227	0.00405	0.00355	0.00363	0.00673	0.02257	0.07768	0.14374
	2.01198	0.00418	0.00277	0.00349	0.00602	0.02103	0.06828	0.19667
	2.0117	0.00298	0.00199	0.00462	0.00538	0.02446	0.03289	0.15998
	2.01142	0.00231	0.00167	0.00624	0.00727	0.03025	0.03618	0.10547
	2.01114	0.00234	0.0025	0.00693	0.00551	0.03701	0.08151	0.13026
	2.01086	0.00316	0.00276	0.00642	0.00496	0.02301	0.06507	0.17306
	2.01057	0.00387	0.00194	0.00613	0.00425	0.03622	0.05332	0.15968
	2.01029	0.00337	0.0027	0.00532	0.00524	0.05453	0.02889	0.1706
	2.01001	0.0033	0.0027	0.0048	0.00419	0.03508	0.06264	0.13577
	2.00973	0.00395	0.00309	0.00506	0.00462	0.04083	0.09083	0.13902
	2.00945	0.00533	0.00287	0.00666	0.00524	0.01475	0.0545	0.15132
	2.00917	0.00457	0.00147	0.00659	0.00657	0.01019	0.06413	0.18192
	2.00889	0.004	0.00274	0.00325	0.00559	0.01449	0.07384	0.14709
	2.00861	0.00397	0.00191	0.00677	0.0037	0.02134	0.03993	0.12161
	2.00833	0.0032	0.00213	0.00538	0.00536	0.02691	0.04322	0.12849
	2.00805	0.00474	0.0027	0.00413	0.00563	0.02586	0.08269	0.09622
	2.00777	0.00453	0.00301	0.00171	0.00257	0.04224	0.05043	0.12141
	2.00749	0.00356	0.00378	0.000527391	0.00559	0.02406	0.04299	0.18152
	2.0072	0.00254	0.0031	0.00295	0.0043	0.01756	0.05262	0.201
	2.00692	0.00298	0.00201	0.00423	0.00378	0.02064	0.05959	0.17847
	2.00664	0.00285	0.00267	0.00272	0.00513	0.02472	0.0906	0.19648
	2.00637	0.00282	0.00388	0.00416	0.00434	0.01115	0.05794	0.17926
	2.00608	0.00431	0.00405	0.00413	0.00373	0.03315	0.06366	0.16962
	2.0058	0.00392	0.00436	0.00186	0.00515	0.02885	0.03907	0.1522
	2.00552	0.00313	0.0028	0.00348	0.00463	0.03688	0.04056	0.12603
	2.00524	0.00387	0.00202	0.0048	0.00557	0.02784	0.05105	0.18487
	2.00496	0.00425	0.00408	0.00508	0.00918	0.0335	0.06217	0.19264
	2.00469	0.00376	0.00278	0.00605	0.00551	0.027	0.02232	0.1522
	2.00441	0.00388	0.00149	0.00399	0.00392	0.03262	0.02286	0.14778
	2.00412	0.00446	0.00299	0.00434	0.00705	0.03938	0.05912	0.12023
	2.00385	0.00378	0	0.00601	0.00637	0.01616	0.04322	0.10734
	2.00357	0.00276	0.000830845	0.00338	0.00839	0.03609	0.07016	0.13872
	2.00329	0.00385	0.00388	0.00472	0.0032	0.04175	0.07462	0.18142
	2.00301	0.00294	0.00115	0.004	0.00711	0.02722	0.1025	0.17641
	2.00273	0.00276	0.00438	0.00423	0.00557	0.03376	0.04839	0.13459
	2.00245	0.0044	0.00177	0.00596	0.00225	0.022	0.05912	0.15053
	2.00217	0.00483	0.00435	0.0011	0.00449	0.022	0.02662	0.13203
	2.00189	0.00349	0.00494	0.00563	0.00272	0.02112	0.06194	0.12436
	2.00161	0.00242	0.00306	0.00563	0.0036	0.01146	0.05606	0.14532
	2.00133	0.00285	0.00235	0.00575	0.0078	0.05203	0.07799	0.18792
	2.00106	0.00416	0.0031	0.00782	0.00586	0.0436	0.07611	0.12534
	2.00078	0.00416	0.00309	0.00175	0.00403	0.03952	0.03101	0.17975
	2.0005	0.00433	0.00266	0.008	0.00533	0.04338	0.01613	0.12426
	2.00022	0.00339	0.000361756	0.00403	0.00723	0.02648	0.02427	0.18103
	1.99994	0.00455	0.00153	0.00645	0.00529	0.03504	0.07016	0.13312
	1.99966	0.00416	0.00153	0.00564	0.00399	0.03073	0.03148	0.23032
	1.99938	0.00455	0.00388	0.00564	0.00399	0.00913	0.0469	0.22068
	1.99911	0.00436	0.0039	0.00724	0.00271	0.03464	0.06992	0.19185
	1.99883	0.00531	0.00121	0.00568	0.00459	0.02661	0.05512	0.17237
	1.99855	0.00477	0.00266	0.00485	0.00527	0.04737	0.03978	0.14364
	1.99827	0.00362	0.00347	0.00482	0.00779	0.00654	0.04667	0.1706
	1.998	0.00376	0.00238	0.00869	0.00297	0.02937	0.05434	0.21802
	1.99772	0.00524	0.00417	0.00661	0.00575	0.01853	0.08386	0.14748
	1.99744	0.00497	0.00502	0.00267	0.00595	0.00558	0.06421	0.14266
	1.99716	0.00314	0.00218	0.00238	0.00655	0.00865	0.04831	0.10685
	1.99689	0.00459	0.003	0.00312	0.00661	0.009	0.06115	0.18349
	1.99661	0.00351	0.00417	0.00541	0.00308	0.02077	0.06256	0.13872
	1.99633	0.00477	0.00219	0.002	0.00328	0.03372	0.05567	0.16775
	1.99605	0.00391	0.00332	0.00372	0.00392	0.02362	0.0617	0.09455
	1.99578	0.00428	0.00385	0.00544	0.00115	0.02586	0.06264	0.13528
	1.9955	0.00469	0.00152	0.00564	0.00412	0.02643	0.10955	0.12584
	1.99522	0.00458	0.00283	0.00565	0.00856	0.0339	0.09702	0.18162
	1.99495	0.00505	0.00244	0.00358	0.00536	0.0241	0.06084	0.24921
	1.99467	0.00498	0.00266	0.00799	0.00575	0.02208	0.06789	0.16185
	1.99439	0.00397	0.00305	0.00554	0.00542	0.02208	0.05113	0.13469
	1.99411	0.00409	0.00279	0.00884	0.00584	0.02208	0.07885	0.14099
	1.99384	0.00369	0.00368	0.0071	0.00543	0.04325	0.04197	0.18221
	1.99356	0.00467	0.00359	0.00778	0.00687	0.03429	0.06264	0.1526
	1.99328	0.0051	0.00164	0.00423	0.00417	0.03425	0.09498	0.13508
	1.99301	0.00514	0.00299	0.00384	0.00539	0.03859	0.0408	0.14069
	1.99273	0.00469	0.00351	0.00402	0.00395	0.02274	0.03586	0.11265
	1.99245	0.00545	0.00411	0.00652	0.00186	0.02441	0.07494	0.11875
	1.99218	0.00455	0.00489	0.00606	0.00386	0.03631	0.08598	0.19687
	1.9919	0.00475	0.00421	0.00626	0.00515	0.02011	0.09177	0.15545
	1.99163	0.00437	0.00332	0.00467	0.00531	0.02305	0.07094	0.13312
	1.99135	0.00445	0.00226	0.00581	0.00721	0.03916	0.06272	0.14728
	1.99108	0.00399	0.00335	0.00589	0.00652	0.03767	0.04048	0.12466
	1.9908	0.0053	0.00335	0.00451	0.0055	0.03829	0.03171	0.12052
	1.99052	0.00387	0.00312	0.00175	0.00395	0.01826	0.03712	0.15063
	1.99025	0.00434	0.00312	0.00302	0.00471	0.02112	0.03946	0.14217
	1.98997	0.00481	0.00365	0.00459	0.00398	0.02353	0.05536	0.16637
	1.9897	0.00449	0.00391	0.0043	0.00467	0.02801	0.07321	0.14915
	1.98942	0.00462	0.00365	0.00403	0.00446	0.02222	0.05254	0.1526
	1.98915	0.00437	0.00248	0.00564	0.00486	0.03776	0.04455	0.16883
	1.98887	0.00454	0.00219	0.00596	0.0049	0.02863	0.05231	0.19736
	1.98859	0.00575	0.00359	0.00671	0.00632	0.02059	0.05505	0.20504
	1.98832	0.00423	0.00307	0.0073	0.00686	0.02217	0.05505	0.1709
	1.98805	0.00323	0.00233	0.00578	0.00542	0.03293	0.05505	0.1768
	1.98777	0.00422	0.00305	0.00585	0.00626	0.03166	0.04557	0.18575
	1.98749	0.00405	0.00399	0.0055	0.00923	0.02134	0.03954	0.1586
	1.98722	0.00323	0.00291	0.00485	0.00746	0.03328	0.03954	0.17759
	1.98695	0.00402	0.004	0.00438	0.00608	0.04145	0.03954	0.16185
	1.98667	0.00442	0.00504	0.00451	0.00588	0.03714	0.05293	0.17798
	1.9864	0.00505	0.00403	0.00624	0.00422	0.03284	0.07157	0.16736
	1.98612	0.00562	0.0033	0.0064	0.00446	0.02849	0.06977	0.11167
	1.98585	0.00554	0.00334	0.00657	0.00675	0.01945	0.06711	0.15811
	1.98557	0.00438	0.00267	0.00512	0.00653	0.01822	0.0581	0.21133
	1.9853	0.00452	0.00257	0.00538	0.00773	0.02222	0.05967	0.20622
	1.98503	0.00503	0.00394	0.00561	0.00752	0.02902	0.07063	0.20159
	1.98475	0.00486	0.0045	0.00363	0.00466	0.04417	0.08253	0.18664
	1.98448	0.00475	0.00431	0.00363	0.00337	0.04399	0.09396	0.17237
	1.9842	0.00446	0.00431	0.00485	0.00336	0.03315	0.08253	0.18674
	1.98393	0.00456	0.00431	0.00686	0.0034	0.02674	0.06695	0.17808
	1.98365	0.00502	0.00412	0.00581	0.00396	0.02845	0.04823	0.16677
	1.98338	0.00499	0.0041	0.00285	0.00442	0.02924	0.06076	0.15496
	1.98311	0.00517	0.00395	0.00391	0.00397	0.02823	0.08692	0.12367
	1.98283	0.00516	0.0037	0.00641	0.00439	0.03534	0.06804	0.12367
	1.98256	0.0044	0.00443	0.00696	0.0046	0.03916	0.0552	0.12367
	1.98229	0.00537	0.00476	0.00545	0.00477	0.04219	0.05184	0.11944
	1.98201	0.00527	0.00381	0.00336	0.00485	0.0342	0.05724	0.13853
	1.98174	0.00509	0.00362	0.00443	0.00518	0.03561	0.06757	0.1644
	1.98147	0.00565	0.00415	0.00601	0.00482	0.0414	0.05051	0.1647
	1.98119	0.00457	0.00423	0.0047	0.00548	0.03785	0.035	0.1707
	1.98092	0.00495	0.00425	0.00569	0.00519	0.04505	0.03672	0.15299
	1.98065	0.00608	0.00293	0.00538	0.00525	0.03807	0.04361	0.16401
	1.98038	0.00513	0.00267	0.00457	0.00571	0.02898	0.07157	0.17149
	1.9801	0.00511	0.00491	0.00347	0.00673	0.02577	0.07799	0.15299
	1.97983	0.0054	0.00503	0.00299	0.00384	0.03363	0.06303	0.17001
	1.97956	0.00463	0.00182	0.00489	0.00469	0.02678	0.06303	0.18851
	1.97928	0.00463	0.00312	0.00569	0.00576	0.03969	0.05019	0.15634
	1.97901	0.00534	0.00514	0.00485	0.0069	0.04281	0.02427	0.14955
	1.97874	0.00592	0.00311	0.00549	0.00387	0.02968	0.03156	0.13833
	1.97847	0.00579	0.00332	0.00399	0.00327	0.02406	0.057	0.09967
	1.9782	0.00503	0.00242	0.00522	0.0058	0.01414	0.05559	0.14217
	1.97792	0.00619	0.00364	0.00429	0.00609	0.0137	0.02553	0.15722
	1.97765	0.00638	0.00392	0.00511	0.00777	0.03539	0.07987	0.14876
	1.97738	0.00626	0.00456	0.00526	0.00625	0.03894	0.05888	0.1523
	1.9771	0.00544	0.00567	0.00428	0.00407	0.04395	0.0516	0.12131
	1.97683	0.00555	0.00353	0.0055	0.00583	0.03109	0.06507	0.13125
	1.97656	0.00686	0.00302	0.00753	0.00567	0.03109	0.07462	0.19421
	1.97629	0.00707	0.00511	0.00758	0.00604	0.02902	0.08457	0.22432
	1.97602	0.0065	0.0052	0.00607	0.0039	0.02138	0.07862	0.19746
	1.97575	0.00715	0.00576	0.00663	0.0041	0.02178	0.06186	0.16549
	1.97548	0.00735	0.00668	0.00407	0.00652	0.03455	0.02036	0.10232
	1.9752	0.007	0.00598	0.00374	0.00523	0.03109	0.08801	0.10823
	1.97493	0.00567	0.00321	0.00274	0.00283	0.03192	0.07204	0.16667
	1.97466	0.00839	0.00375	0.00422	0.006	0.03311	0.0985	0.16824
	1.97439	0.00721	0.00478	0.00532	0.00646	0.02542	0.05035	0.1095
	1.97412	0.00738	0.00511	0.00734	0.00819	0.03482	0.07337	0.13371
	1.97385	0.00598	0.00456	0.00798	0.0058	0.00935	0.12043	0.14581
	1.97358	0.00708	0.00185	0.01047	0.00508	0.01383	0.09193	0.20317
	1.9733	0.0059	0.00392	0.005	0.00749	0.03982	0.07658	0.14118
	1.97303	0.00699	0.0066	0.00571	0.00819	0.03649	0.06123	0.07546
	1.97276	0.00734	0.00804	0.00551	0.00567	0.01374	0.04957	0.14817
	1.97249	0.00624	0.00353	0.00408	0.00804	0.01567	0.06061	0.18251
	1.97222	0.00707	0.00358	0.00433	0.00788	0.02937	0.03594	0.17749
	1.97195	0.00679	0.00415	0.00653	0.00163	0.01453	0.00916	0.14109
	1.97168	0.00755	0.00603	0.00674	0.00362	0.02283	0.0819	0.20602
	1.97141	0.00805	0.00323	0.00873	0.00596	0.02713	0.03696	0.14423
	1.97114	0.00751	0.00449	0.00572	0.0054	0.03056	0.08903	0.15397
	1.97087	0.00752	0.00653	0.00562	0.0059	0.02375	0.01809	0.16362
	1.9706	0.00779	0.00395	0.00416	0.00422	0.0429	0.04275	0.17237
	1.97033	0.00942	0.00435	0.00565	0.00734	0.01809	0.09044	0.16263
	1.97006	0.00849	0.00476	0.00403	0.00795	0.01954	0.00219	0.15329
	1.96979	0.00867	0.00593	0.00247	0.00732	0.0609	0.03359	0.15338
	1.96952	0.0081	0.00704	0.00333	0.00736	0.0313	0.08637	0.15309
	1.96925	0.00849	0.00433	0.00737	0.00989	0.03982	0.07086	0.1341
	1.96898	0.00868	0.00433	0.00899	0.00471	0.03117	0.04001	0.17287
	1.96871	0.00927	0.00275	0.00817	0.00406	0.01383	0.04001	0.15338
	1.96844	0.00811	0.00548	0.00737	0.00728	0.05256	0.05544	0.14374
	1.96817	0.00925	0.00397	0.00335	0.00604	0.05295	0.05559	0.19146
	1.9679	0.00736	0.00585	0.00407	0.00538	0.03605	0.09334	0.16401
	1.96763	0.00995	0.00591	0.00645	0.00725	0.06072	0.0794	0.17257
	1.96736	0.01267	0.00704	0.01044	0.00795	0.02841	0.09373	0.09839
	1.96709	0.01149	0.00672	0.00522	0.00551	0.03921	0.07235	0.13184
	1.96682	0.01142	0.00448	0.00491	0.00537	0.03583	0.02748	0.1522
	1.96655	0.01397	0.00433	0.00415	0.00537	0.03965	0.03179	0.17159
	1.96628	0.01272	0.00724	0.01162	0.00777	0.03591	0.08237	0.14601
	1.96602	0.01153	0.00785	0.00854	0.00619	0.05146	0.1079	0.14374
	1.96575	0.01124	0.00753	0.00375	0.00602	0.03332	0.07494	0.18782
	1.96548	0.01263	0.00608	0.00766	0.00777	0.03903	0.07118	0.24488
	1.96521	0.01054	0.00871	0.00963	0.00451	0.03609	0.15371	0.19913
	1.96494	0.013	0.00595	0.0091	0.00578	0.05089	0.05536	0.12407
	1.96467	0.01202	0.00586	0.00971	0.00659	0.03789	0.07384	0.20769
	1.9644	0.01602	0.00727	0.0056	0.00331	0.03934	0.09897	0.19667
	1.96414	0.01337	0.00715	0.00631	0.00443	0.03253	0.13531	0.23406
	1.96386	0.01329	0.00676	0.00862	0.00802	0.04597	0.10179	0.16726
	1.9636	0.01501	0.0067	0.00695	0.00646	0.03416	0.11393	0.16982
	1.96333	0.01599	0.0054	0.00925	0.00711	0.0133	0.06006	0.18113
	1.96306	0.0174	0.00674	0.00715	0.01	0.02731	0.04792	0.11905
	1.96279	0.01579	0.00837	0.00656	0.01113	0.03482	0.09193	0.14423
	1.96253	0.01534	0.00646	0.00852	0.00916	0.05655	0.08363	0.16135
	1.96226	0.01735	0.00779	0.0103	0.01071	0.05141	0.0913	0.16332
	1.96199	0.01834	0.00797	0.00936	0.00461	0.05212	0.07024	0.16332
	1.96172	0.01786	0.0088	0.00901	0.00934	0.0497	0.08159	0.20878
	1.96145	0.01604	0.01028	0.00775	0.00775	0.03539	0.11064	0.1771
	1.96119	0.01628	0.01065	0.00862	0.00669	0.02801	0.08848	0.10419
	1.96092	0.01754	0.00976	0.0084	0.00669	0.03021	0.07909	0.20228
	1.96065	0.02049	0.00888	0.00759	0.00621	0.03455	0.10211	0.16913
	1.96038	0.02098	0.00983	0.00738	0.00747	0.03249	0.09874	0.15102
	1.96011	0.01997	0.00968	0.01152	0.00752	0.02819	0.08895	0.15368
	1.95985	0.02133	0.00975	0.01193	0.00781	0.03631	0.07572	0.17464
	1.95958	0.02186	0.0093	0.00916	0.00846	0.05234	0.07681	0.16224
	1.95932	0.02317	0.0077	0.00991	0.0091	0.0605	0.10618	0.14689
	1.95905	0.0243	0.00928	0.00896	0.0075	0.06481	0.12333	0.15742
	1.95878	0.02534	0.00918	0.0082	0.00803	0.0454	0.09396	0.17011
	1.95851	0.02729	0.00815	0.00875	0.00777	0.0357	0.06867	0.14699
	1.95825	0.02832	0.00868	0.01065	0.00734	0.04729	0.08425	0.1342
	1.95798	0.02743	0.00959	0.01254	0.00649	0.04742	0.09976	0.17267
	1.95771	0.02955	0.00961	0.01099	0.00689	0.04443	0.12254	0.16745
	1.95745	0.0325	0.00947	0.01036	0.00734	0.05835	0.09381	0.17247
	1.95718	0.03335	0.01121	0.01065	0.00735	0.04149	0.10078	0.1523
	1.95691	0.03335	0.01247	0.01065	0.00775	0.03785	0.12286	0.1707
	1.95665	0.03443	0.01311	0.01166	0.00961	0.03644	0.12575	0.17483
	1.95638	0.03819	0.01294	0.01131	0.00863	0.03666	0.11636	0.15171
	1.95611	0.03903	0.01404	0.01115	0.00774	0.05831	0.04996	0.0974
	1.95585	0.04216	0.0136	0.01196	0.01031	0.05264	0.08245	0.18093
	1.95558	0.04501	0.01446	0.01372	0.01267	0.04009	0.08402	0.21586
	1.95531	0.04498	0.01578	0.01662	0.01136	0.03016	0.08809	0.13843
	1.95505	0.04622	0.01645	0.01479	0.01144	0.03495	0.13554	0.12702
	1.95478	0.04899	0.01653	0.01276	0.0104	0.03723	0.11033	0.15496
	1.95452	0.05188	0.01661	0.01312	0.00794	0.05286	0.10046	0.16893
	1.95425	0.05449	0.01484	0.014	0.007	0.06358	0.10132	0.16814
	1.95399	0.05598	0.01511	0.01649	0.00913	0.05756	0.13233	0.16883
	1.95372	0.05768	0.01779	0.01376	0.01195	0.04847	0.15621	0.16322
	1.95345	0.0606	0.01773	0.00943	0.0119	0.04237	0.14541	0.15889
	1.95319	0.06529	0.01736	0.01275	0.00863	0.03789	0.11385	0.17355
	1.95293	0.06635	0.01775	0.01557	0.00929	0.03793	0.09083	0.2317
	1.95266	0.06246	0.01776	0.01435	0.01131	0.04452	0.11777	0.24262
	1.95239	0.06338	0.01719	0.01473	0.0106	0.05497	0.11503	0.2074
	1.95213	0.06708	0.01806	0.01557	0.01158	0.06836	0.12051	0.19412
	1.95186	0.06753	0.02101	0.01482	0.01133	0.05853	0.13484	0.19608
	1.9516	0.06668	0.02177	0.01506	0.01211	0.04847	0.11816	0.22668
	1.95133	0.06648	0.02003	0.01712	0.01243	0.0591	0.10774	0.23642
	1.95107	0.06736	0.0186	0.01839	0.0132	0.06248	0.08801	0.21616
	1.95081	0.06839	0.01985	0.01815	0.01425	0.04448	0.09937	0.21684
	1.95054	0.06835	0.02226	0.01997	0.01238	0.03447	0.12591	0.27784
	1.95027	0.06657	0.02168	0.02003	0.01497	0.04996	0.13554	0.28827
	1.95001	0.0674	0.02116	0.01741	0.0165	0.06819	0.15872	0.24341
	1.94974	0.06825	0.02194	0.01805	0.0165	0.0803	0.15097	0.19116
	1.94948	0.06474	0.02171	0.01408	0.0165	0.06489	0.13327	0.17739
	1.94922	0.06532	0.02155	0.01745	0.01874	0.04891	0.14525	0.19077
	1.94895	0.06553	0.02028	0.0211	0.02043	0.04729	0.12309	0.19923
	1.94869	0.05994	0.01913	0.02124	0.01716	0.04615	0.10688	0.17532
	1.94842	0.0601	0.01985	0.01967	0.01647	0.05049	0.10375	0.16519
	1.94816	0.0597	0.02099	0.01996	0.01475	0.05633	0.12027	0.18251
	1.94789	0.05527	0.0226	0.02216	0.01656	0.062	0.10814	0.20396
	1.94763	0.05314	0.02065	0.02513	0.02043	0.05335	0.16209	0.2683
	1.94737	0.05149	0.02301	0.02537	0.0176	0.04149	0.21173	0.16706
	1.9471	0.05289	0.02333	0.02395	0.01675	0.06015	0.1837	0.1767
	1.94684	0.05282	0.02195	0.01973	0.01786	0.06841	0.16663	0.19835
	1.94658	0.05036	0.02226	0.02491	0.02141	0.05721	0.18816	0.22639
	1.94631	0.05137	0.02308	0.02424	0.0178	0.06511	0.1837	0.20425
	1.94605	0.04708	0.02455	0.02632	0.0151	0.06081	0.16389	0.19166
	1.94578	0.04929	0.02017	0.02733	0.01848	0.05888	0.12458	0.19667
	1.94552	0.04792	0.01996	0.02204	0.023	0.06665	0.11041	0.17749
	1.94526	0.04698	0.01751	0.01745	0.01991	0.07275	0.18197	0.22698
	1.94499	0.04737	0.02093	0.01886	0.01781	0.0555	0.1552	0.18349
	1.94473	0.04437	0.01965	0.02092	0.02064	0.06942	0.19223	0.19992
	1.94447	0.04497	0.01861	0.02007	0.01793	0.09356	0.18229	0.25866
	1.9442	0.04382	0.01726	0.02096	0.02014	0.09106	0.19521	0.27666
	1.94394	0.04088	0.02127	0.02004	0.01941	0.07359	0.20922	0.25738
	1.94368	0.03994	0.02242	0.02082	0.02084	0.08658	0.1808	0.2563
	1.94342	0.04351	0.02116	0.01985	0.022	0.08909	0.20844	0.30451
	1.94315	0.04395	0.01715	0.02377	0.02057	0.05774	0.20946	0.25305
	1.94289	0.04272	0.01707	0.02363	0.02097	0.06173	0.24744	0.15624
	1.94263	0.04098	0.02058	0.02268	0.02159	0.08105	0.17595	0.2502
	1.94237	0.04152	0.01922	0.02119	0.02642	0.08606	0.22066	0.24046
	1.9421	0.03994	0.02028	0.02012	0.02266	0.0807	0.19325	0.23081
	1.94184	0.0387	0.01902	0.01855	0.01806	0.10344	0.2194	0.22412
	1.94158	0.03977	0.01969	0.02051	0.02352	0.07082	0.21721	0.21842
	1.94132	0.03866	0.02118	0.01571	0.02596	0.094	0.2039	0.1401
	1.94105	0.04098	0.01783	0.01726	0.0237	0.07907	0.20288	0.17011
	1.94079	0.03909	0.01803	0.02209	0.02332	0.10362	0.19795	0.1527
	1.94053	0.03663	0.0169	0.0157	0.02095	0.08777	0.21165	0.21507
	1.94027	0.03756	0.01596	0.01643	0.02481	0.0839	0.2212	0.2314
	1.94001	0.03637	0.01421	0.01659	0.02262	0.0872	0.29825	0.2255
	1.93975	0.0352	0.01781	0.0182	0.01905	0.11459	0.23702	0.25708
	1.93948	0.03572	0.01811	0.01938	0.02471	0.07288	0.25527	0.30667
	1.93922	0.03326	0.01733	0.01544	0.02179	0.0973	0.22058	0.2624
	1.93896	0.03182	0.01682	0.01357	0.03065	0.10191	0.2389	0.27273
	1.9387	0.03212	0.01974	0.01948	0.02694	0.11077	0.2963	0.29054
	1.93844	0.03408	0.01278	0.01566	0.02623	0.12074	0.28197	0.27952
	1.93818	0.03239	0.01546	0.0165	0.02437	0.07271	0.28792	0.24154
	1.93791	0.03233	0.0165	0.01805	0.02429	0.1192	0.25245	0.22452
	1.93765	0.03023	0.0135	0.0172	0.02184	0.13159	0.31188	0.28001
	1.93739	0.02966	0.01616	0.01487	0.02567	0.11833	0.27476	0.22432
	1.93713	0.03023	0.01266	0.01967	0.02501	0.08404	0.33576	0.33018
	1.93687	0.02868	0.01344	0.01398	0.02241	0.09269	0.28165	0.33993
	1.93661	0.02868	0.01502	0.0197	0.02372	0.12311	0.28948	0.262
	1.93635	0.031	0.01502	0.01567	0.02953	0.10594	0.3587	0.31021
	1.93609	0.02949	0.01231	0.01642	0.02382	0.10577	0.28314	0.28188
	1.93582	0.0266	0.01342	0.01326	0.02245	0.12698	0.30444	0.2624
	1.93556	0.02861	0.01459	0.01554	0.01926	0.13176	0.32754	0.30903
	1.9353	0.02943	0.01425	0.01484	0.0204	0.14024	0.3432	0.26397
	1.93504	0.03151	0.01536	0.01637	0.0279	0.15306	0.2775	0.28975
	1.93478	0.02811	0.01282	0.01799	0.02338	0.13317	0.31055	0.22688
	1.93452	0.02881	0.01487	0.01503	0.02124	0.14414	0.31282	0.33235
	1.93426	0.02688	0.01284	0.01178	0.01325	0.15306	0.35604	0.26771
	1.934	0.02582	0.01338	0.0108	0.01682	0.1257	0.29528	0.31572
	1.93374	0.02646	0.01525	0.01445	0.01839	0.16289	0.37444	0.28503
	1.93348	0.02423	0.01507	0.01555	0.01851	0.1196	0.31266	0.33432
	1.93322	0.02801	0.01327	0.01856	0.02376	0.15349	0.3746	0.29644
	1.93296	0.02606	0.0169	0.016	0.01686	0.14265	0.3966	0.28266
	1.9327	0.02661	0.01566	0.0142	0.01532	0.17128	0.41884	0.31582
	1.93244	0.02792	0.01337	0.01044	0.0124	0.15275	0.32699	0.33756
	1.93218	0.02556	0.01204	0.00991	0.01874	0.14564	0.33302	0.34848
	1.93192	0.02533	0.00918	0.01271	0.02205	0.1264	0.36278	0.31651
	1.93166	0.029	0.01206	0.01388	0.01911	0.17123	0.41994	0.30254
	1.9314	0.02818	0.013	0.014	0.02015	0.12873	0.42299	0.2683
	1.93114	0.02548	0.01146	0.01408	0.01674	0.15196	0.37718	0.33628
	1.93088	0.02756	0.01178	0.01542	0.01489	0.15143	0.50153	0.30303
	1.93063	0.0273	0.01382	0.017	0.01674	0.14621	0.44758	0.28463
	1.93036	0.02415	0.01296	0.01597	0.01562	0.13848	0.4168	0.25895
	1.93011	0.0281	0.01329	0.01432	0.01833	0.15784	0.45697	0.33048
	1.92985	0.02634	0.01375	0.01279	0.01605	0.16987	0.44366	0.31995
	1.92959	0.0278	0.01142	0.01439	0.01725	0.17514	0.40122	0.35754
	1.92933	0.02801	0.01101	0.01298	0.01636	0.1794	0.42792	0.34839
	1.92907	0.0248	0.01352	0.01057	0.01254	0.15393	0.46253	0.26938
	1.92881	0.02517	0.01308	0.01181	0.01491	0.17136	0.46825	0.31897
	1.92855	0.02632	0.01125	0.01417	0.01591	0.17277	0.52972	0.34819
	1.92829	0.02567	0.01191	0.01125	0.0112	0.15955	0.49049	0.3722
	1.92803	0.02421	0.01232	0.0089	0.01141	0.18339	0.48665	0.30303
	1.92777	0.02373	0.01104	0.01314	0.01523	0.1751	0.50325	0.30274
	1.92752	0.0264	0.01187	0.01094	0.01464	0.19257	0.51241	0.31454
	1.92726	0.02736	0.01019	0.01161	0.01446	0.19376	0.51453	0.30106
	1.927	0.02545	0.01152	0.01196	0.01512	0.18805	0.52048	0.37997
	1.92674	0.0237	0.01499	0.00959	0.01482	0.1967	0.54444	0.4027
	1.92648	0.02628	0.01376	0.00976	0.01399	0.16118	0.54968	0.37652
	1.92623	0.02805	0.01401	0.01126	0.01369	0.17532	0.58625	0.32527
	1.92597	0.02593	0.01189	0.01487	0.01315	0.18862	0.57388	0.38784
	1.92571	0.02721	0.00981	0.01481	0.01383	0.18028	0.59471	0.41381
	1.92545	0.02819	0.01178	0.01283	0.01266	0.18818	0.68601	0.4267
	1.92519	0.03037	0.01347	0.0128	0.01208	0.20258	0.6189	0.43792
	1.92493	0.03039	0.01228	0.01263	0.0125	0.20623	0.63261	0.43664
	1.92468	0.02961	0.01242	0.01054	0.01141	0.21549	0.66902	0.43231
	1.92442	0.03055	0.01387	0.01191	0.01179	0.19714	0.6745	0.43841
	1.92416	0.03101	0.01349	0.01513	0.01157	0.19235	0.69673	0.44736
	1.9239	0.0318	0.01207	0.00903	0.01317	0.20328	0.71435	0.46065
	1.92365	0.0309	0.01291	0.00926	0.01093	0.20355	0.69689	0.43251
	1.92339	0.02938	0.0124	0.01612	0.01288	0.20293	0.62994	0.40486
	1.92313	0.03151	0.01391	0.01511	0.0142	0.20438	0.62211	0.35704
	1.92287	0.03306	0.01311	0.01164	0.00933	0.18989	0.67285	0.39866
	1.92262	0.03265	0.01263	0.01248	0.00977	0.20399	0.66682	0.39542
	1.92236	0.03042	0.01404	0.00947	0.01395	0.23244	0.68045	0.38528
	1.9221	0.0306	0.01307	0.00971	0.0152	0.22006	0.73455	0.41509
	1.92185	0.03375	0.01217	0.0152	0.01265	0.20772	0.72641	0.40348
	1.92159	0.03594	0.0127	0.01645	0.01094	0.20522	0.78608	0.42454
	1.92133	0.03532	0.01107	0.01404	0.01175	0.21207	0.76869	0.44579
	1.92107	0.03413	0.01041	0.01301	0.01102	0.20574	0.73534	0.4878
	1.92082	0.03408	0.01344	0.01417	0.01042	0.19929	0.82006	0.48416
	1.92056	0.03299	0.01371	0.01423	0.00969	0.2111	0.82202	0.4815
	1.9203	0.03407	0.01186	0.01283	0.00989	0.20315	0.75444	0.4633
	1.92005	0.03532	0.01108	0.01388	0.01163	0.18937	0.74951	0.43211
	1.91979	0.03593	0.01157	0.01239	0.01148	0.19301	0.76282	0.44038
	1.91953	0.03644	0.01303	0.00976	0.01296	0.20974	0.79649	0.44008
	1.91928	0.03743	0.01379	0.01024	0.01382	0.20223	0.81732	0.44421
	1.91902	0.0381	0.01321	0.01091	0.01075	0.17488	0.7979	0.49547
	1.91877	0.03652	0.01447	0.00999	0.01056	0.17242	0.84457	0.5244
	1.91851	0.03726	0.01565	0.01229	0.01028	0.19332	0.87166	0.47403
	1.91825	0.03729	0.01324	0.01588	0.00965	0.2208	0.86626	0.47747
	1.918	0.0372	0.01166	0.01538	0.01101	0.2093	0.882	0.47324
	1.91774	0.03774	0.01294	0.01451	0.01198	0.20649	0.88537	0.48347
	1.91749	0.0374	0.01432	0.01357	0.01092	0.20201	0.86579	0.53453
	1.91723	0.03731	0.01214	0.01433	0.01107	0.19376	0.85318	0.54585
	1.91698	0.03602	0.01289	0.01569	0.0114	0.20223	0.84152	0.52086
	1.91672	0.03784	0.01395	0.01456	0.0116	0.19323	0.85217	0.54447
	1.91646	0.0386	0.01363	0.01337	0.00967	0.17883	0.85303	0.53739
	1.91621	0.03909	0.01245	0.01282	0.01092	0.18282	0.82523	0.57399
	1.91595	0.03998	0.01261	0.01086	0.01133	0.21242	0.85757	0.57133
	1.9157	0.03974	0.01461	0.01253	0.01275	0.19613	0.88482	0.61797
	1.91544	0.04195	0.01304	0.01402	0.01217	0.19393	0.93853	0.56956
	1.91519	0.04232	0.01328	0.01331	0.01188	0.20179	0.96014	0.49911
	1.91493	0.04235	0.01418	0.01436	0.01217	0.20201	0.9098	0.56503
	1.91468	0.04225	0.01159	0.01148	0.01054	0.20645	0.89515	0.61295
	1.91442	0.04147	0.01127	0.01571	0.01102	0.20473	0.87699	0.55638
	1.91417	0.04137	0.01187	0.01472	0.01021	0.18748	0.94276	0.60016
	1.91391	0.04242	0.01183	0.01356	0.00868	0.16847	0.99092	0.57536
	1.91366	0.04468	0.01031	0.01466	0.01023	0.17536	0.92616	0.62033
	1.9134	0.04577	0.01069	0.01492	0.01204	0.17154	0.94409	0.6342
	1.91315	0.04658	0.01217	0.01393	0.00998	0.18506	0.96602	0.6465
	1.91289	0.04916	0.01241	0.01467	0.0117	0.18555	0.88262	0.65486
	1.91264	0.05005	0.01286	0.01219	0.00841	0.16864	0.85318	0.61177
	1.91238	0.04799	0.01218	0.01087	0.01017	0.14458	0.88677	0.60557
	1.91213	0.04675	0.01368	0.01014	0.00918	0.17312	0.87166	0.59219
	1.91187	0.0463	0.01424	0.0114	0.00698	0.17422	0.90165	0.64463
	1.91162	0.04748	0.01173	0.01262	0.00969	0.16592	0.91629	0.59071
	1.91137	0.0479	0.01319	0.01398	0.01052	0.14976	0.89484	0.59209
	1.91111	0.05068	0.01245	0.01303	0.01111	0.15569	0.92553	0.64768
	1.91086	0.05127	0.01196	0.01753	0.00965	0.17567	0.85256	0.70396
	1.9106	0.0506	0.0121	0.01635	0.00904	0.14564	0.92718	0.69943
	1.91035	0.05382	0.0135	0.01071	0.00984	0.15784	0.93454	0.66637
	1.9101	0.05423	0.01398	0.01073	0.01058	0.17606	0.95247	0.6401
	1.90984	0.05446	0.01369	0.01389	0.0106	0.18019	1	0.70071
	1.90959	0.05448	0.01183	0.01002	0.01142	0.15824	0.94057	0.76387
	1.90933	0.0567	0.01467	0.01151	0.01223	0.16478	0.8755	0.66352
	1.90908	0.05837	0.0152	0.01232	0.01261	0.16298	0.90752	0.68743
	1.90883	0.05597	0.01119	0.0107	0.00861	0.16934	0.95834	0.71832
	1.90857	0.0602	0.01479	0.01284	0.00947	0.16886	0.98677	0.77794
	1.90832	0.06032	0.01545	0.01467	0.00919	0.14186	0.90275	0.69786
	1.90807	0.0608	0.01455	0.01353	0.00881	0.147	0.94722	0.73701
	1.90781	0.05935	0.0143	0.01017	0.00791	0.15292	0.96195	0.75394
	1.90756	0.06146	0.01325	0.01294	0.00723	0.14638	0.89374	0.76555
	1.90731	0.06651	0.01292	0.01112	0.01109	0.16728	0.89022	0.81602
	1.90705	0.06744	0.01262	0.00969	0.00897	0.14814	0.89907	0.8536
	1.9068	0.06599	0.01348	0.01083	0.0097	0.156	0.97079	0.79496
	1.90655	0.06679	0.01235	0.01314	0.00719	0.15569	0.8531	0.84455
	1.9063	0.06956	0.01633	0.01239	0.00713	0.14752	0.96993	0.81189
	1.90604	0.06853	0.01283	0.01014	0.00926	0.13953	0.93798	0.86059
	1.90579	0.07126	0.01276	0.01082	0.01001	0.14893	0.91332	0.85734
	1.90554	0.06747	0.01374	0.01226	0.00936	0.14019	0.88724	0.79713
	1.90528	0.06764	0.01328	0.01234	0.00705	0.15512	0.88928	0.84917
	1.90503	0.07335	0.0123	0.00977	0.00731	0.14722	0.86274	0.79359
	1.90478	0.07163	0.01287	0.00981	0.00936	0.15332	0.87738	0.79811
	1.90453	0.07341	0.01406	0.013	0.01067	0.16623	0.86415	0.83294
	1.90427	0.07554	0.01434	0.01205	0.00869	0.15876	0.84253	0.77715
	1.90402	0.07723	0.01472	0.00983	0.01067	0.13593	0.88247	0.83245
	1.90377	0.07728	0.01662	0.01164	0.01057	0.15152	0.81317	0.78729
	1.90352	0.07799	0.01642	0.00835	0.00937	0.12425	0.81951	0.81474
	1.90327	0.08352	0.01461	0.0138	0.00957	0.14941	0.84316	0.83481
	1.90301	0.0833	0.01354	0.01263	0.00738	0.14081	0.85639	0.85911
	1.90276	0.08251	0.01296	0.01412	0.00862	0.14875	0.88709	0.89296
	1.90251	0.08335	0.015	0.01281	0.00971	0.14414	0.9235	0.86364
	1.90226	0.08367	0.01554	0.01508	0.00817	0.12987	0.90478	0.87298
	1.90201	0.08466	0.01684	0.01445	0.00905	0.15424	0.87761	0.88223
	1.90175	0.08492	0.01765	0.01189	0.00842	0.14142	0.82633	0.89128
	1.9015	0.08931	0.0151	0.01415	0.00814	0.11552	0.82773	0.92306
	1.90125	0.08623	0.01528	0.0122	0.0099	0.13198	0.79712	0.90594
	1.901	0.09029	0.01565	0.00897	0.0059	0.13483	0.84293	0.87731
	1.90075	0.08877	0.01537	0.01183	0.00739	0.14335	0.85091	0.85567
	1.9005	0.09016	0.01412	0.01406	0.00868	0.14902	0.80879	0.87839
	1.90025	0.08918	0.01844	0.01131	0.00981	0.11784	0.81262	0.82851
	1.89999	0.09413	0.01847	0.01565	0.01179	0.12741	0.75429	0.89118
	1.89974	0.09695	0.01589	0.01078	0.00908	0.12803	0.74967	0.94845
	1.89949	0.09818	0.01559	0.0104	0.01085	0.11846	0.75264	0.91086
	1.89924	0.10148	0.01758	0.01023	0.00929	0.1099	0.79101	0.91332
	1.89899	0.10094	0.01678	0.01587	0.00957	0.12561	0.74591	0.88558
	1.89874	0.10471	0.01863	0.01513	0.00875	0.1383	0.75609	0.81789
	1.89849	0.1025	0.01609	0.01342	0.01085	0.11885	0.70872	0.91755
	1.89824	0.09994	0.0168	0.01488	0.00885	0.14379	0.65281	0.87525
	1.89799	0.10655	0.01669	0.01549	0.01045	0.13615	0.62736	0.83697
	1.89774	0.10716	0.01876	0.01477	0.01083	0.1171	0.70394	0.8721
	1.89749	0.10698	0.01857	0.01295	0.00954	0.11003	0.71185	0.89945
	1.89723	0.10859	0.01874	0.01378	0.01102	0.1214	0.71052	0.84858
	1.89698	0.11186	0.01887	0.01237	0.00959	0.11069	0.72109	0.81877
	1.89674	0.1083	0.02001	0.013	0.01009	0.1228	0.68742	0.8295
	1.89648	0.11013	0.02115	0.01444	0.01131	0.11271	0.69697	0.81139
	1.89623	0.11331	0.01816	0.01364	0.00748	0.125	0.69525	0.95376
	1.89598	0.11153	0.0188	0.01395	0.00638	0.11745	0.71263	0.97895
	1.89573	0.117	0.01982	0.012	0.00871	0.1239	0.7297	0.95051
	1.89548	0.11772	0.02099	0.01121	0.01056	0.11481	0.74669	0.94372
	1.89523	0.11896	0.01961	0.01344	0.00952	0.12144	0.69908	0.88341
	1.89498	0.12602	0.01935	0.01287	0.01075	0.12166	0.69172	0.94225
	1.89473	0.12657	0.02218	0.01283	0.01045	0.12794	0.71459	0.96301
	1.89448	0.12679	0.02215	0.01192	0.01135	0.13097	0.71936	0.92926
	1.89423	0.12414	0.02147	0.01624	0.01067	0.1351	0.68021	0.89256
	1.89399	0.12636	0.02169	0.01657	0.00827	0.12965	0.64686	0.88961
	1.89373	0.12734	0.02156	0.0162	0.01049	0.12377	0.65242	0.87534
	1.89349	0.12679	0.02012	0.01414	0.01	0.12263	0.6247	0.8904
	1.89324	0.12864	0.02169	0.01467	0.01159	0.13857	0.6792	0.88646
	1.89299	0.1293	0.02132	0.01394	0.0096	0.12324	0.71976	0.86088
	1.89274	0.12961	0.02174	0.01388	0.00829	0.10098	0.69423	0.91086
	1.89249	0.12778	0.01944	0.01637	0.01164	0.10774	0.58547	0.82999
	1.89224	0.13316	0.02245	0.01834	0.00877	0.10919	0.61311	0.83461
	1.89199	0.13511	0.02278	0.01795	0.00848	0.09571	0.64451	0.89994
	1.89174	0.13895	0.02289	0.01458	0.00915	0.10889	0.6153	0.8905
	1.89149	0.14212	0.02444	0.01525	0.00804	0.11767	0.63221	0.88735
	1.89124	0.14525	0.02433	0.01546	0.00927	0.11912	0.61499	0.88026
	1.89099	0.14295	0.02795	0.01336	0.00882	0.11156	0.65539	0.87121
	1.89075	0.14658	0.02698	0.01637	0.00827	0.12553	0.63597	0.87416
	1.8905	0.15076	0.02652	0.01652	0.01036	0.10814	0.6788	0.97166
	1.89025	0.15083	0.02564	0.01553	0.01042	0.09932	0.65829	0.97658
	1.89	0.15016	0.02668	0.01802	0.01048	0.11262	0.6781	0.98495
	1.88975	0.15032	0.02791	0.01821	0.00894	0.11745	0.65383	1
	1.8895	0.1547	0.02708	0.01646	0.01115	0.0947	0.6568	0.83196
	1.88925	0.15313	0.02743	0.01677	0.01081	0.10186	0.633	0.91991
	1.88901	0.15105	0.02891	0.01974	0.00821	0.10388	0.64365	0.87446
	1.88876	0.1552	0.03074	0.01885	0.00856	0.10366	0.68695	0.94559
	1.88851	0.15962	0.02806	0.01464	0.00785	0.10998	0.64827	0.88479
	1.88826	0.16374	0.02848	0.01451	0.00909	0.09624	0.60496	0.98701
	1.88801	0.16376	0.02709	0.0149	0.01137	0.11978	0.59471	0.90948
	1.88777	0.15802	0.03227	0.01697	0.01176	0.10406	0.55603	0.84376
	1.88752	0.16002	0.03257	0.0148	0.00959	0.09874	0.56926	0.84878
	1.88727	0.16657	0.03237	0.01482	0.01008	0.09927	0.61828	0.88981
	1.88702	0.16799	0.03154	0.01662	0.0088	0.10265	0.59612	0.85242
	1.88677	0.17164	0.0314	0.01625	0.00983	0.0893	0.55446	0.84583
	1.88653	0.17365	0.03376	0.01909	0.00951	0.10669	0.58014	0.8598
	1.88628	0.1806	0.03223	0.01798	0.01023	0.10414	0.50803	0.88991
	1.88603	0.18064	0.03214	0.01576	0.009	0.09484	0.52149	0.84996
	1.88578	0.17932	0.03428	0.01849	0.00993	0.10037	0.5395	0.75216
	1.88554	0.18228	0.03358	0.0193	0.01074	0.09506	0.53371	0.81936
	1.88529	0.18159	0.03522	0.02001	0.01123	0.09141	0.54968	0.80234
	1.88504	0.18516	0.03672	0.0237	0.01114	0.09462	0.57122	0.80087
	1.88479	0.18342	0.03657	0.02335	0.01254	0.09734	0.51523	0.7623
	1.88455	0.1835	0.03888	0.02311	0.01117	0.09664	0.52212	0.78257
	1.8843	0.18751	0.03584	0.0233	0.01244	0.09791	0.52055	0.84514
	1.88405	0.18678	0.03507	0.01834	0.01011	0.0998	0.51272	0.77696
	1.88381	0.19104	0.03773	0.01885	0.00886	0.10169	0.49417	0.74626
	1.88356	0.19469	0.03842	0.01869	0.01058	0.11104	0.48861	0.8048
	1.88331	0.19621	0.03973	0.02138	0.00883	0.12272	0.54491	0.85144
	1.88306	0.1943	0.04327	0.02372	0.01044	0.10243	0.50803	0.78335
	1.88282	0.20065	0.0412	0.02316	0.01111	0.09945	0.53911	0.71025
	1.88257	0.19947	0.04038	0.02171	0.00987	0.10138	0.54201	0.76033
	1.88232	0.19877	0.04192	0.02303	0.01031	0.08562	0.54945	0.81129
	1.88208	0.19923	0.0445	0.02532	0.01194	0.09949	0.56511	0.75984
	1.88183	0.20535	0.04455	0.01921	0.01162	0.10138	0.5009	0.76968
	1.88158	0.20902	0.04493	0.02049	0.0102	0.09782	0.52932	0.73623
	1.88134	0.21109	0.0444	0.0213	0.01142	0.08707	0.5305	0.83137
	1.88109	0.21377	0.04233	0.02234	0.01119	0.07859	0.48939	0.79742
	1.88085	0.21798	0.04422	0.02352	0.01116	0.07965	0.54592	0.79919
	1.8806	0.2177	0.04494	0.02593	0.01061	0.08592	0.52964	0.79565
	1.88035	0.22423	0.04504	0.0251	0.01088	0.09479	0.51617	0.77509
	1.88011	0.22625	0.04474	0.02339	0.011	0.09321	0.50106	0.75885
	1.87986	0.22913	0.04632	0.02733	0.01038	0.09304	0.48587	0.74843
	1.87962	0.23211	0.04861	0.0278	0.01124	0.08004	0.46386	0.7438
	1.87937	0.23424	0.04732	0.02574	0.01378	0.08917	0.5269	0.78463
	1.87913	0.23148	0.0485	0.02627	0.01263	0.0929	0.50998	0.79142
	1.87888	0.23003	0.05181	0.02701	0.0118	0.09699	0.48258	0.73367
	1.87863	0.23183	0.05117	0.0255	0.01231	0.10353	0.49221	0.70582
	1.87839	0.23292	0.05164	0.02733	0.01208	0.1077	0.47874	0.74341
	1.87814	0.23862	0.05205	0.03023	0.01112	0.09984	0.47005	0.75649
	1.8779	0.24107	0.05395	0.02978	0.01323	0.09479	0.43184	0.72442
	1.87765	0.24257	0.05529	0.03027	0.01404	0.08285	0.45768	0.69726
	1.87741	0.24401	0.05672	0.02826	0.0131	0.07244	0.42221	0.7377
	1.87716	0.24675	0.06143	0.03003	0.01186	0.08303	0.41712	0.67001
	1.87692	0.24614	0.06147	0.02973	0.01389	0.07705	0.42745	0.69333
	1.87667	0.24738	0.06342	0.02952	0.01348	0.08421	0.42072	0.68418
	1.87643	0.25478	0.06163	0.03185	0.01221	0.07021	0.45392	0.65142
	1.87618	0.25362	0.05994	0.03302	0.01367	0.07604	0.44953	0.70887
	1.87594	0.25451	0.0627	0.03221	0.01118	0.08491	0.41845	0.69884
	1.87569	0.26037	0.06614	0.03149	0.01083	0.08794	0.41532	0.68989
	1.87545	0.26346	0.0667	0.029	0.01097	0.0839	0.43192	0.74006
	1.8752	0.26477	0.0677	0.02934	0.01257	0.08066	0.43082	0.73416
	1.87496	0.26566	0.06636	0.0321	0.01202	0.06744	0.45	0.72245
	1.87471	0.26905	0.06727	0.03293	0.01111	0.07464	0.42456	0.66745
	1.87447	0.26877	0.06986	0.03772	0.0125	0.07367	0.3858	0.66126
	1.87422	0.26777	0.07118	0.03659	0.01294	0.07692	0.41242	0.6341
	1.87398	0.27341	0.07083	0.03311	0.01356	0.07407	0.45032	0.61383
	1.87373	0.27404	0.06693	0.03454	0.01349	0.0843	0.42816	0.65909
	1.87349	0.27347	0.06882	0.03482	0.01429	0.09348	0.44742	0.69904
	1.87325	0.27373	0.07203	0.03396	0.0129	0.09014	0.43865	0.67788
	1.873	0.27416	0.07552	0.03608	0.01295	0.08667	0.41853	0.72245
	1.87276	0.27154	0.07876	0.04181	0.0168	0.07323	0.40999	0.68792
	1.87251	0.27604	0.08066	0.03913	0.01512	0.0735	0.40451	0.67237
	1.87227	0.2846	0.077	0.03799	0.01445	0.08215	0.42033	0.66145
	1.87203	0.28117	0.08083	0.03861	0.01579	0.08417	0.4042	0.69904
	1.87178	0.27949	0.08038	0.03731	0.01371	0.08276	0.41312	0.71832
	1.87154	0.28304	0.07756	0.04163	0.01422	0.09725	0.35909	0.65722
	1.87129	0.28983	0.08143	0.04252	0.01418	0.09014	0.37295	0.63194
	1.87105	0.29228	0.08512	0.04521	0.01419	0.07214	0.40944	0.70346
	1.87081	0.29849	0.08507	0.04482	0.01585	0.08171	0.43333	0.64906
	1.87057	0.30353	0.08828	0.04374	0.01646	0.09119	0.43019	0.64128
	1.87032	0.30617	0.08608	0.04494	0.01625	0.09185	0.41367	0.69667
	1.87008	0.30552	0.0913	0.04577	0.01679	0.07258	0.42597	0.65643
	1.86984	0.3071	0.09522	0.04455	0.01456	0.07921	0.39825	0.62338
	1.86959	0.31073	0.09298	0.04282	0.01533	0.09102	0.36567	0.5669
	1.86935	0.31608	0.09516	0.04114	0.01606	0.07122	0.35463	0.61088
	1.86911	0.31331	0.0954	0.04799	0.01645	0.0659	0.41673	0.58471
	1.86886	0.31939	0.09951	0.04705	0.01546	0.07073	0.36144	0.60085
	1.86862	0.32062	0.10002	0.04849	0.0172	0.07359	0.3295	0.62761
	1.86838	0.32379	0.09981	0.04658	0.01691	0.0767	0.32362	0.58914
	1.86813	0.32713	0.09996	0.04929	0.01356	0.07552	0.31352	0.60508
	1.86789	0.32735	0.10236	0.05042	0.01716	0.07464	0.30906	0.58825
	1.86765	0.33129	0.10031	0.04875	0.01483	0.06595	0.36411	0.64689
	1.86741	0.33175	0.1038	0.04855	0.01442	0.06617	0.36614	0.64974
	1.86716	0.33481	0.10477	0.0471	0.0165	0.08421	0.38963	0.65201
	1.86692	0.3473	0.1083	0.04737	0.01282	0.07021	0.38689	0.57832
	1.86668	0.35077	0.1152	0.0529	0.01353	0.06656	0.38955	0.61305
	1.86644	0.35442	0.11381	0.05309	0.0132	0.06428	0.33044	0.65791
	1.86619	0.35912	0.11859	0.05505	0.01508	0.08439	0.39684	0.60941
	1.86595	0.35924	0.10843	0.05389	0.01635	0.07885	0.32339	0.5912
	1.86571	0.36259	0.11358	0.05643	0.01858	0.06766	0.35972	0.63646
	1.86547	0.36082	0.12099	0.05806	0.01805	0.06753	0.38736	0.65053
	1.86522	0.37885	0.12729	0.05266	0.01743	0.06147	0.2952	0.5611
	1.86498	0.36788	0.12524	0.05297	0.01451	0.0836	0.33983	0.58855
	1.86474	0.3786	0.12801	0.06498	0.01831	0.06682	0.33224	0.6221
	1.8645	0.38179	0.12923	0.0598	0.01684	0.08478	0.39065	0.51741
	1.86426	0.38168	0.12431	0.06685	0.01968	0.06542	0.37554	0.54791
	1.86401	0.38544	0.13811	0.06573	0.01809	0.07429	0.32989	0.58166
	1.86377	0.3842	0.12925	0.06346	0.01496	0.05299	0.3598	0.57064
	1.86353	0.38868	0.13516	0.06393	0.02224	0.0717	0.31885	0.52479
	1.86329	0.39336	0.13755	0.06118	0.01939	0.05774	0.34289	0.52863
	1.86305	0.39275	0.1323	0.06536	0.01849	0.05769	0.37154	0.54172
	1.8628	0.3948	0.13648	0.05583	0.01774	0.07604	0.31501	0.4938
	1.86256	0.40143	0.14059	0.06197	0.02075	0.07635	0.24493	0.60862
	1.86232	0.40178	0.14924	0.06745	0.01672	0.07969	0.28017	0.53689
	1.86208	0.38675	0.14663	0.07454	0.01595	0.0695	0.24603	0.50394
	1.86184	0.38961	0.15159	0.0741	0.01832	0.06871	0.35064	0.59317
	1.8616	0.40159	0.1539	0.07097	0.01829	0.0641	0.39183	0.58117
	1.86136	0.40958	0.16401	0.07487	0.01675	0.06441	0.3208	0.50384
	1.86112	0.40409	0.14751	0.0794	0.01774	0.08478	0.37969	0.52017
	1.86088	0.42458	0.15428	0.07691	0.02454	0.07249	0.30522	0.5124
	1.86064	0.43099	0.15342	0.07474	0.02153	0.06766	0.29011	0.49242
	1.8604	0.42051	0.15904	0.07279	0.02114	0.05668	0.33294	0.56129
	1.86015	0.42045	0.1569	0.07959	0.01861	0.06485	0.31759	0.5915
	1.85991	0.42444	0.15749	0.08065	0.02255	0.07117	0.28831	0.47865
	1.85967	0.42841	0.16027	0.07987	0.02065	0.05207	0.26748	0.5851
	1.85943	0.43496	0.16378	0.08408	0.02361	0.06981	0.31047	0.52499
	1.85919	0.43324	0.16609	0.08477	0.02151	0.06985	0.29786	0.56257
	1.85895	0.42979	0.16809	0.08262	0.02173	0.07424	0.31023	0.54929
	1.85871	0.44001	0.16921	0.08657	0.02408	0.06336	0.28917	0.52912
	1.85847	0.42803	0.17179	0.08545	0.02136	0.08228	0.30311	0.54359
	1.85823	0.4376	0.18213	0.09064	0.02343	0.05436	0.26357	0.58815
	1.85799	0.43547	0.17754	0.08689	0.02129	0.04786	0.2988	0.56444
	1.85775	0.44534	0.17666	0.0891	0.02138	0.05181	0.31235	0.55185
	1.85751	0.44595	0.17923	0.08956	0.02573	0.06661	0.28612	0.58924
	1.85727	0.46375	0.18492	0.09191	0.02521	0.07231	0.28432	0.48062
	1.85703	0.46756	0.18582	0.09127	0.02209	0.06889	0.31806	0.51889
	1.85679	0.46087	0.17843	0.09011	0.02165	0.06704	0.2952	0.48081
	1.85655	0.46944	0.18104	0.09168	0.02343	0.06248	0.25761	0.50394
	1.85631	0.47407	0.19328	0.09533	0.02316	0.04355	0.24039	0.46586
	1.85607	0.47198	0.1942	0.10586	0.02585	0.04825	0.26145	0.49311
	1.85583	0.47026	0.19645	0.09922	0.02567	0.05431	0.25143	0.45169
	1.85559	0.47873	0.1984	0.10172	0.02566	0.04219	0.26756	0.47058
	1.85535	0.48392	0.20162	0.10496	0.02576	0.04896	0.26294	0.49124
	1.85511	0.48128	0.19908	0.10816	0.02487	0.07389	0.28298	0.48239
	1.85487	0.4779	0.20824	0.10924	0.02886	0.06331	0.27602	0.44549
	1.85463	0.48536	0.21211	0.10459	0.02543	0.07653	0.22457	0.44559
	1.85439	0.48909	0.21053	0.11666	0.02533	0.06902	0.22582	0.49046
	1.85415	0.49521	0.21424	0.11385	0.02573	0.06726	0.26153	0.46773
	1.85391	0.49398	0.21593	0.11091	0.02382	0.08474	0.25284	0.46468
	1.85368	0.48874	0.22343	0.10421	0.02545	0.07591	0.22512	0.47717
	1.85344	0.49659	0.22704	0.10999	0.02593	0.05774	0.19983	0.4756
	1.8532	0.49854	0.22188	0.11271	0.03381	0.06151	0.20139	0.45868
	1.85296	0.50113	0.23412	0.11307	0.02957	0.06718	0.2075	0.47235
	1.85272	0.50997	0.23227	0.11634	0.02744	0.07056	0.2176	0.4879
	1.85248	0.51909	0.22858	0.11597	0.03034	0.06279	0.26576	0.46074
	1.85224	0.51725	0.23699	0.11557	0.031	0.05141	0.28941	0.46379
	1.852	0.5035	0.23773	0.11994	0.02894	0.07262	0.23898	0.48672
	1.85176	0.49416	0.23644	0.12019	0.03331	0.06902	0.22543	0.47767
	1.85153	0.50271	0.23667	0.11896	0.03222	0.04707	0.19998	0.40092
	1.85129	0.51455	0.23709	0.12206	0.03159	0.0465	0.21948	0.45828
	1.85105	0.524	0.24682	0.12611	0.03378	0.05976	0.23506	0.50915
	1.85081	0.53237	0.25108	0.12956	0.03388	0.0656	0.23812	0.43506
	1.85057	0.54366	0.2451	0.13135	0.03451	0.06819	0.25527	0.43103
	1.85033	0.55753	0.2429	0.13238	0.03602	0.06243	0.21384	0.45209
	1.85009	0.55761	0.25374	0.14191	0.03222	0.06656	0.19419	0.44136
	1.84986	0.55731	0.25999	0.14373	0.02891	0.07275	0.20194	0.433
	1.84962	0.55122	0.25717	0.1435	0.02946	0.05708	0.19247	0.41706
	1.84938	0.54784	0.26239	0.14026	0.03367	0.05756	0.19168	0.43172
	1.84914	0.54766	0.26404	0.1393	0.03894	0.07056	0.21126	0.47914
	1.84891	0.55378	0.26371	0.14797	0.03945	0.0645	0.21964	0.49695
	1.84867	0.56128	0.26719	0.14746	0.03802	0.05541	0.23185	0.45907
	1.84843	0.55708	0.27198	0.14704	0.03383	0.05936	0.21204	0.41617
	1.84819	0.56132	0.27937	0.14659	0.03215	0.05317	0.18487	0.37436
	1.84796	0.57407	0.28376	0.14615	0.03561	0.05638	0.21705	0.39994
	1.84772	0.58358	0.2895	0.15198	0.0376	0.06617	0.22081	0.45946
	1.84748	0.58488	0.294	0.15355	0.03781	0.05348	0.21564	0.48859
	1.84724	0.58455	0.29728	0.1541	0.0356	0.05431	0.21948	0.47019
	1.84701	0.585	0.30219	0.15384	0.04033	0.06463	0.20515	0.41765
	1.84677	0.58285	0.30029	0.15638	0.04325	0.06252	0.2223	0.42011
	1.84653	0.58453	0.29383	0.1639	0.03721	0.05159	0.22183	0.42041
	1.84629	0.58784	0.28942	0.1639	0.03685	0.04891	0.19286	0.45671
	1.84606	0.59368	0.29817	0.16244	0.03723	0.04869	0.17869	0.44107
	1.84582	0.60073	0.30666	0.16966	0.03912	0.0472	0.19552	0.43408
	1.84558	0.5999	0.30465	0.164	0.03867	0.05299	0.22081	0.41982
	1.84535	0.59785	0.31654	0.16319	0.03868	0.07082	0.16444	0.40417
	1.84511	0.59854	0.31265	0.18117	0.03766	0.08829	0.15723	0.41617
	1.84487	0.6041	0.3068	0.18203	0.03833	0.08439	0.20766	0.40555
	1.84463	0.60288	0.3113	0.17701	0.04126	0.04702	0.1808	0.37338
	1.8444	0.6122	0.31172	0.17976	0.04747	0.04869	0.1328	0.37849
	1.84416	0.60768	0.31064	0.18298	0.04647	0.0616	0.14094	0.40663
	1.84392	0.59903	0.31458	0.17898	0.05106	0.06459	0.17728	0.35144
	1.84369	0.6002	0.32685	0.17593	0.04565	0.04597	0.15386	0.37672
	1.84345	0.59951	0.31996	0.18151	0.04355	0.04865	0.15582	0.40752
	1.84321	0.60118	0.32125	0.175	0.04404	0.08118	0.18127	0.37564
	1.84298	0.61591	0.32224	0.18632	0.0426	0.07359	0.20977	0.35399
	1.84274	0.622	0.32275	0.18193	0.04796	0.0933	0.20429	0.36236
	1.8425	0.62761	0.32581	0.18881	0.04623	0.08689	0.15292	0.33225
	1.84227	0.62794	0.33098	0.19574	0.04924	0.0674	0.16005	0.30805
	1.84203	0.62796	0.33552	0.19077	0.04972	0.08114	0.16663	0.37072
	1.8418	0.63876	0.33172	0.19584	0.05053	0.07468	0.22238	0.39237
	1.84156	0.6385	0.33787	0.2075	0.05299	0.06845	0.21917	0.35537
	1.84133	0.64738	0.34455	0.20977	0.05269	0.04759	0.16835	0.35065
	1.84109	0.63821	0.34737	0.21586	0.05154	0.04715	0.15989	0.27804
	1.84085	0.63544	0.34331	0.21218	0.05131	0.05638	0.17861	0.34908
	1.84062	0.63755	0.34649	0.21715	0.05153	0.05295	0.20304	0.37151
	1.84038	0.63655	0.34649	0.21329	0.04945	0.05383	0.19544	0.30559
	1.84014	0.65573	0.34606	0.20324	0.05242	0.05405	0.15841	0.32104
	1.83991	0.67856	0.35154	0.21812	0.04888	0.0407	0.1346	0.42778
	1.83968	0.67501	0.36148	0.22828	0.05635	0.04351	0.15026	0.31631
	1.83944	0.6814	0.36613	0.23879	0.05365	0.04557	0.18652	0.38941
	1.8392	0.68523	0.36884	0.2243	0.05325	0.07341	0.14572	0.34553
	1.83897	0.67827	0.37468	0.22744	0.05104	0.06792	0.16984	0.33884
	1.83873	0.68867	0.38541	0.20863	0.05246	0.07438	0.16389	0.38804
	1.8385	0.68365	0.38378	0.2307	0.05998	0.0454	0.20789	0.34268
	1.83826	0.66307	0.37524	0.2253	0.05074	0.05405	0.18855	0.43054
	1.83803	0.66291	0.37806	0.21315	0.05786	0.0598	0.19623	0.38223
	1.83779	0.66818	0.37611	0.22775	0.05542	0.04606	0.20312	0.33688
	1.83756	0.67925	0.38024	0.24582	0.05916	0.06011	0.2003	0.32566
	1.83732	0.69277	0.37949	0.23189	0.05594	0.04579	0.17274	0.3843
	1.83709	0.69188	0.3847	0.2653	0.05958	0.06239	0.18338	0.34789
	1.83685	0.70015	0.40887	0.26053	0.06014	0.07016	0.22128	0.33884
	1.83662	0.69475	0.40966	0.23758	0.0593	0.06634	0.14838	0.33776
	1.83638	0.69889	0.39285	0.25959	0.05608	0.07047	0.14228	0.31405
	1.83615	0.70392	0.39845	0.23995	0.06464	0.06955	0.16342	0.21251
	1.83591	0.7041	0.40652	0.25204	0.0621	0.0497	0.14165	0.22344
	1.83568	0.69865	0.41121	0.23896	0.06098	0.07833	0.15794	0.27204
	1.83545	0.70728	0.41408	0.25356	0.06664	0.04456	0.21071	0.33087
	1.83521	0.70907	0.40191	0.2688	0.06218	0.05752	0.19521	0.43575
	1.83498	0.71841	0.43594	0.26476	0.06737	0.07047	0.15668	0.33894
	1.83474	0.71606	0.42298	0.26721	0.07128	0.06612	0.16444	0.29998
	1.83451	0.72944	0.42998	0.25588	0.07258	0.06182	0.14141	0.30962
	1.83427	0.72016	0.4192	0.27182	0.06618	0.06608	0.20218	0.38636
	1.83404	0.72113	0.44397	0.27371	0.07369	0.05343	0.16553	0.36875
	1.83381	0.72229	0.44922	0.26981	0.07453	0.0699	0.14948	0.31179
	1.83357	0.72273	0.43658	0.2642	0.07018	0.058	0.17125	0.30972
	1.83334	0.72646	0.44421	0.29648	0.07308	0.07394	0.15754	0.36521
	1.8331	0.73567	0.43316	0.27756	0.07141	0.07894	0.18589	0.31336
	1.83287	0.747	0.4328	0.28914	0.07251	0.03464	0.18777	0.33707
	1.83264	0.72543	0.45538	0.28634	0.07199	0.05945	0.18064	0.33904
	1.8324	0.73052	0.44071	0.27706	0.07851	0.03793	0.15167	0.33904
	1.83217	0.73579	0.45629	0.31025	0.07499	0.05936	0.12787	0.32143
	1.83194	0.73118	0.45808	0.31161	0.07515	0.05791	0.17446	0.30205
	1.8317	0.71929	0.44476	0.29611	0.08043	0.06134	0.15245	0.36078
	1.83147	0.73167	0.44449	0.30931	0.08741	0.08101	0.12849	0.34258
	1.83124	0.72484	0.4615	0.2957	0.08201	0.06085	0.17313	0.37318
	1.831	0.75126	0.4623	0.3202	0.07827	0.06125	0.13985	0.36974
	1.83077	0.76186	0.45832	0.30908	0.07782	0.05071	0.10696	0.35173
	1.83054	0.76822	0.47438	0.30163	0.0828	0.04145	0.16819	0.28286
	1.8303	0.77033	0.46981	0.30897	0.08917	0.062	0.1736	0.28719
	1.83007	0.78483	0.45625	0.3248	0.08103	0.05537	0.12724	0.2985
	1.82984	0.77911	0.48515	0.32974	0.0845	0.06748	0.15629	0.30815
	1.8296	0.76672	0.484	0.32952	0.09044	0.06349	0.13304	0.27027
	1.82937	0.77674	0.48786	0.31688	0.09101	0.06538	0.13828	0.27686
	1.82914	0.77244	0.48515	0.3197	0.09193	0.06972	0.15371	0.28847
	1.82891	0.76857	0.49128	0.31606	0.0886	0.0706	0.14462	0.27509
	1.82867	0.76362	0.49318	0.30957	0.08458	0.05023	0.14737	0.35458
	1.82844	0.76991	0.49927	0.31002	0.08673	0.05119	0.1072	0.27302
	1.82821	0.78752	0.5098	0.30996	0.09559	0.05651	0.12434	0.25659
	1.82798	0.78347	0.50539	0.32148	0.09611	0.0674	0.16874	0.26122
	1.82774	0.7873	0.50102	0.34358	0.09595	0.0836	0.18017	0.23937
	1.82751	0.79233	0.50583	0.33475	0.09323	0.0688	0.14588	0.26791
	1.82728	0.78833	0.49919	0.32999	0.09696	0.07143	0.13366	0.27361
	1.82705	0.7931	0.49684	0.3414	0.09403	0.06871	0.16725	0.29211
	1.82681	0.80544	0.49998	0.34632	0.09778	0.07868	0.18581	0.35586
	1.82658	0.80029	0.50304	0.36094	0.09866	0.07143	0.16068	0.28217
	1.82635	0.79646	0.50909	0.36586	0.10489	0.05721	0.17078	0.2621
	1.82612	0.79592	0.51246	0.37604	0.10159	0.06819	0.18558	0.27105
	1.82588	0.79291	0.50439	0.37313	0.09474	0.05431	0.16694	0.3108
	1.82565	0.7992	0.51568	0.37001	0.10161	0.06208	0.17258	0.33619
	1.82542	0.79958	0.5133	0.39572	0.10678	0.07069	0.12889	0.30706
	1.82519	0.80707	0.51648	0.39693	0.11106	0.07069	0.09756	0.29703
	1.82496	0.80512	0.52542	0.38385	0.1034	0.06788	0.12497	0.29408
	1.82473	0.80662	0.52745	0.39624	0.11307	0.05247	0.12168	0.30313
	1.82449	0.79002	0.52594	0.39103	0.11419	0.05826	0.12998	0.31021
	1.82426	0.78712	0.5203	0.37849	0.10741	0.08527	0.14149	0.31621
	1.82403	0.79875	0.51998	0.38703	0.11353	0.07016	0.15582	0.31395
	1.8238	0.79804	0.51473	0.3772	0.11438	0.04276	0.15073	0.27479
	1.82357	0.80569	0.53139	0.38181	0.1118	0.05664	0.14619	0.22835
	1.82334	0.81055	0.54594	0.38949	0.11218	0.06814	0.12646	0.26427
	1.82311	0.81976	0.54152	0.39126	0.11851	0.07394	0.11495	0.30618
	1.82287	0.83113	0.53687	0.39214	0.11581	0.05954	0.12716	0.27676
	1.82264	0.83516	0.54785	0.37785	0.11455	0.04948	0.12505	0.30116
	1.82241	0.83833	0.56371	0.38284	0.12275	0.06055	0.13554	0.2745
	1.82218	0.83808	0.56168	0.39975	0.12468	0.06639	0.17062	0.24911
	1.82195	0.83458	0.56152	0.41043	0.12431	0.06639	0.13382	0.27647
	1.82172	0.82736	0.56518	0.41089	0.12794	0.06871	0.10375	0.29142
	1.82149	0.82701	0.57293	0.40842	0.12702	0.07758	0.12638	0.23937
	1.82126	0.82276	0.57535	0.39819	0.12522	0.06814	0.11385	0.22865
	1.82103	0.81667	0.56919	0.39702	0.12684	0.05774	0.11463	0.25649
	1.8208	0.81459	0.57508	0.40508	0.13495	0.05554	0.11456	0.28089
	1.82057	0.81451	0.58434	0.40703	0.1393	0.06603	0.12544	0.31533
	1.82033	0.82519	0.59436	0.41475	0.13283	0.06498	0.13476	0.30569
	1.8201	0.8362	0.59579	0.42669	0.12975	0.04465	0.11424	0.32832
	1.81987	0.84299	0.60159	0.43992	0.13404	0.05277	0.11839	0.30018
	1.81964	0.84978	0.6097	0.43801	0.13829	0.08	0.11839	0.25462
	1.81941	0.85663	0.6099	0.43002	0.13618	0.08368	0.1393	0.27233
	1.81918	0.87178	0.60827	0.44911	0.13603	0.05633	0.13758	0.26594
	1.81895	0.88092	0.59229	0.46133	0.14057	0.05844	0.11965	0.27135
	1.81872	0.87761	0.58891	0.44556	0.14759	0.06709	0.15817	0.26722
	1.81849	0.88218	0.58672	0.43876	0.15171	0.05124	0.17407	0.27794
	1.81826	0.86762	0.58768	0.43989	0.14478	0.05198	0.16819	0.29673
	1.81803	0.84396	0.58776	0.44459	0.13964	0.07692	0.16968	0.27922
	1.8178	0.82732	0.58664	0.43802	0.14402	0.071	0.14979	0.26555
	1.81757	0.8262	0.58656	0.44352	0.14688	0.0544	0.11432	0.28266
	1.81734	0.83916	0.59539	0.43364	0.14521	0.05396	0.12724	0.26043
	1.81711	0.83857	0.61431	0.44982	0.14763	0.06533	0.18057	0.20061
	1.81688	0.83344	0.62032	0.45688	0.15369	0.06928	0.14713	0.24095
	1.81665	0.83833	0.6161	0.44641	0.1663	0.06955	0.10375	0.27381
	1.81642	0.84382	0.61837	0.45399	0.17311	0.08118	0.13938	0.25561
	1.81619	0.84463	0.62707	0.46273	0.16383	0.08096	0.14956	0.25512
	1.81596	0.84506	0.62854	0.45828	0.16289	0.05778	0.14705	0.21281
	1.81574	0.85319	0.62576	0.46945	0.17068	0.06195	0.12693	0.21999
	1.8155	0.85523	0.63184	0.46659	0.17196	0.07086	0.09522	0.19038
	1.81528	0.86399	0.63479	0.47455	0.1795	0.06955	0.10696	0.18074
	1.81505	0.85649	0.62942	0.48064	0.16822	0.06779	0.12262	0.18841
	1.81482	0.85945	0.62115	0.49606	0.16857	0.06713	0.09968	0.22835
	1.81459	0.86884	0.63379	0.49824	0.17683	0.05541	0.12599	0.23957
	1.81436	0.87455	0.62918	0.51304	0.17231	0.05857	0.15465	0.24046
	1.81413	0.86642	0.6353	0.51089	0.17817	0.0771	0.1263	0.26181
	1.8139	0.87394	0.64588	0.52552	0.17391	0.05563	0.13429	0.26928
	1.81367	0.86768	0.6394	0.5251	0.17798	0.05989	0.14016	0.26948
	1.81344	0.86436	0.64369	0.52784	0.176	0.0875	0.10978	0.201
	1.81321	0.88037	0.65236	0.51274	0.18573	0.07293	0.16999	0.20937
	1.81298	0.89262	0.66516	0.51877	0.18041	0.07284	0.122	0.25974
	1.81276	0.90869	0.66532	0.51652	0.17612	0.05664	0.10312	0.24793
	1.81253	0.92035	0.65617	0.50878	0.17593	0.08311	0.17086	0.23465
	1.8123	0.9197	0.67307	0.53148	0.17465	0.07012	0.10156	0.24242
	1.81207	0.91786	0.69875	0.53927	0.1875	0.03758	0.10273	0.24803
	1.81184	0.90143	0.69179	0.51618	0.18422	0.06063	0.13421	0.26633
	1.81161	0.90733	0.69768	0.51467	0.18655	0.05352	0.13554	0.25266
	1.81139	0.90991	0.68599	0.51979	0.20143	0.05352	0.13805	0.28463
	1.81116	0.91822	0.68853	0.51857	0.20714	0.05352	0.12607	0.20809
	1.81093	0.91141	0.6617	0.51951	0.2011	0.0522	0.15942	0.24744
	1.8107	0.91181	0.67931	0.5223	0.20654	0.04544	0.12309	0.3107
	1.81047	0.90851	0.6846	0.53215	0.20316	0.05453	0.10633	0.19766
	1.81025	0.89272	0.68448	0.5404	0.20705	0.08619	0.12943	0.22668
	1.81002	0.89868	0.68996	0.53398	0.20953	0.06889	0.15167	0.24764
	1.80979	0.89412	0.68611	0.53582	0.20336	0.05598	0.15927	0.2132
	1.80956	0.8987	0.69688	0.55136	0.20903	0.07534	0.11416	0.21015
	1.80933	0.8986	0.69477	0.55922	0.20805	0.07411	0.13758	0.18871
	1.8091	0.90934	0.67947	0.54948	0.20953	0.06112	0.09404	0.23711
	1.80888	0.92669	0.66313	0.54186	0.20682	0.05168	0.08175	0.27922
	1.80865	0.92544	0.68229	0.55749	0.2112	0.07907	0.10375	0.25659
	1.80842	0.933	0.68674	0.5635	0.22838	0.07047	0.11401	0.29959
	1.80819	0.93938	0.69752	0.54199	0.223	0.06156	0.15676	0.14128
	1.80797	0.92931	0.69294	0.56599	0.22533	0.05032	0.14094	0.24115
	1.80774	0.92274	0.69847	0.56765	0.23505	0.07034	0.11753	0.21448
	1.80751	0.90498	0.69613	0.57065	0.24383	0.05431	0.0877	0.24262
	1.80729	0.92327	0.70356	0.58936	0.22646	0.07552	0.08872	0.2439
	1.80706	0.91301	0.6815	0.57882	0.23787	0.07929	0.12661	0.29004
	1.80683	0.91494	0.69533	0.56852	0.23542	0.05374	0.12685	0.2137
	1.8066	0.91473	0.68404	0.58309	0.24708	0.06674	0.14987	0.24272
	1.80638	0.90594	0.70336	0.57575	0.25751	0.09721	0.12661	0.27194
	1.80615	0.90673	0.69628	0.5847	0.24843	0.05822	0.12661	0.22344
	1.80592	0.90577	0.69704	0.56217	0.25481	0.07517	0.11894	0.18467
	1.8057	0.90614	0.69859	0.58826	0.23957	0.07543	0.13405	0.16499
	1.80547	0.89114	0.72085	0.58805	0.26269	0.0839	0.12685	0.15516
	1.80524	0.91445	0.72685	0.58803	0.26465	0.08417	0.12661	0.19244
	1.80501	0.91258	0.73647	0.61224	0.25223	0.06753	0.16373	0.16598
	1.80479	0.90058	0.71787	0.5979	0.26463	0.08325	0.10665	0.13686
	1.80456	0.91518	0.70455	0.56247	0.27027	0.08825	0.13985	0.22708
	1.80433	0.92019	0.71223	0.57929	0.26815	0.06419	0.12051	0.18752
	1.80411	0.91579	0.70376	0.60865	0.26074	0.0825	0.11894	0.21124
	1.80388	0.91737	0.70805	0.58698	0.27151	0.06823	0.11894	0.15988
	1.80366	0.94088	0.7164	0.58034	0.27196	0.07073	0.09067	0.23475
	1.80343	0.94709	0.72256	0.59978	0.2572	0.07504	0.08089	0.2868
	1.8032	0.9491	0.72316	0.61219	0.27074	0.0638	0.06624	0.16962
	1.80298	0.94567	0.72837	0.64093	0.2847	0.06625	0.04393	0.22412
	1.80275	0.93265	0.73218	0.64163	0.26851	0.04768	0.10947	0.24164
	1.80252	0.9241	0.7158	0.64977	0.27569	0.07912	0.09193	0.15791
	1.8023	0.91125	0.72757	0.63202	0.27826	0.06169	0.10132	0.14522
	1.80207	0.91256	0.74268	0.64854	0.28291	0.05809	0.07024	0.14522
	1.80185	0.91425	0.73552	0.62003	0.29031	0.05071	0.0646	0.21133
	1.80162	0.93057	0.73516	0.66023	0.27836	0.05304	0.12325	0.21517
	1.8014	0.93302	0.75015	0.63915	0.28018	0.06823	0.16686	0.25423
	1.80117	0.93176	0.72522	0.64117	0.29451	0.06757	0.12865	0.19815
	1.80094	0.94208	0.72825	0.65491	0.28834	0.04904	0.10633	0.16844
	1.80072	0.95491	0.73922	0.66754	0.28366	0.06617	0.08464	0.25954
	1.80049	0.94642	0.74987	0.67382	0.28199	0.05721	0.09882	0.21163
	1.80027	0.92258	0.7517	0.66897	0.30037	0.07446	0.11581	0.18634
	1.80004	0.92122	0.76553	0.65911	0.30063	0.06279	0.12513	0.1767
	1.79982	0.92221	0.76597	0.62948	0.30191	0.05133	0.14494	0.15181
	1.79959	0.93	0.78601	0.64181	0.29861	0.05949	0.1382	0.20543
	1.79936	0.94147	0.76641	0.68025	0.31234	0.07244	0.09318	0.18625
	1.79914	0.93632	0.77142	0.66939	0.30272	0.05585	0.11542	0.19677
	1.79892	0.92686	0.78159	0.65646	0.31027	0.08522	0.13852	0.15289
	1.79869	0.91309	0.77337	0.65682	0.31344	0.07802	0.13092	0.20061
	1.79846	0.90506	0.7643	0.65348	0.30927	0.06164	0.10986	0.16637
	1.79824	0.91749	0.75544	0.67327	0.32348	0.07394	0.08668	0.17365
	1.79801	0.93878	0.77376	0.66382	0.33224	0.08619	0.08026	0.13548
	1.79779	0.94277	0.77981	0.65107	0.32826	0.09176	0.08582	0.17847
	1.79757	0.96337	0.80461	0.65729	0.32159	0.06858	0.10438	0.1766
	1.79734	0.96195	0.8027	0.66721	0.32282	0.06726	0.07901	0.15821
	1.79711	0.95084	0.79595	0.65144	0.33318	0.07723	0.09146	0.11501
	1.79689	0.95201	0.79467	0.6674	0.34393	0.07701	0.10359	0.15624
	1.79667	0.93399	0.807	0.65537	0.33744	0.08145	0.11409	0.14522
	1.79644	0.92471	0.77659	0.65411	0.33705	0.08434	0.11401	0.19077
	1.79622	0.92667	0.77714	0.67598	0.34696	0.0929	0.1216	0.18516
	1.79599	0.92601	0.79718	0.69428	0.34762	0.09743	0.11189	0.17769
	1.79577	0.92055	0.78036	0.68214	0.34453	0.07789	0.13358	0.19707
	1.79554	0.92937	0.77837	0.70557	0.34631	0.09453	0.12568	0.16696
	1.79532	0.94419	0.78322	0.70787	0.34243	0.09141	0.13092	0.17611
	1.7951	0.93736	0.78784	0.70186	0.34653	0.08808	0.10892	0.20641
	1.79487	0.95021	0.80008	0.70483	0.34624	0.08777	0.11189	0.19599
	1.79465	0.96173	0.80934	0.69485	0.35855	0.08439	0.10359	0.17877
	1.79442	0.9688	0.79877	0.69626	0.37644	0.07139	0.09741	0.23298
	1.7942	0.96349	0.80346	0.71059	0.37635	0.08052	0.1494	0.27824
	1.79397	0.9676	0.80692	0.71521	0.36993	0.08803	0.13178	0.21989
	1.79375	0.96667	0.81034	0.71373	0.37625	0.08689	0.11824	0.17493
	1.79353	0.95506	0.81002	0.70647	0.38535	0.06164	0.12168	0.17493
	1.7933	0.96134	0.80716	0.70977	0.38835	0.05054	0.12019	0.15309
	1.79308	0.96773	0.80076	0.73334	0.38425	0.07025	0.10571	0.14128
	1.79286	0.96	0.79929	0.73894	0.37831	0.08478	0.08402	0.16155
	1.79263	0.95718	0.80513	0.73218	0.37477	0.08878	0.1346	0.15929
	1.79241	0.95303	0.81515	0.74042	0.3881	0.0911	0.11996	0.14561
	1.79218	0.94131	0.81888	0.74183	0.38706	0.08408	0.08519	0.18634
	1.79196	0.94119	0.81976	0.74092	0.38029	0.08017	0.1317	0.20376
	1.79174	0.94437	0.82819	0.74364	0.38501	0.09545	0.16999	0.20455
	1.79151	0.94028	0.82206	0.74693	0.39316	0.08452	0.16216	0.21891
	1.79129	0.93582	0.82127	0.7326	0.40363	0.07547	0.15034	0.18054
	1.79107	0.93912	0.82616	0.72056	0.41189	0.08882	0.12442	0.11738
	1.79084	0.94808	0.82687	0.73952	0.42619	0.08882	0.11416	0.10577
	1.79062	0.94861	0.83534	0.75641	0.43307	0.08882	0.12082	0.16283
	1.7904	0.94786	0.83963	0.77009	0.42309	0.09084	0.1068	0.19982
	1.79017	0.95558	0.82588	0.76852	0.4225	0.08329	0.10179	0.20346
	1.78995	0.96323	0.82302	0.76918	0.43506	0.07921	0.08057	0.21409
	1.78973	0.95947	0.84393	0.77256	0.43326	0.08118	0.10446	0.17552
	1.78951	0.95021	0.84214	0.74718	0.42833	0.08083	0.11487	0.14315
	1.78928	0.94547	0.82672	0.763	0.43035	0.08395	0.08833	0.16116
	1.78906	0.94016	0.82246	0.79135	0.42882	0.07688	0.09811	0.17188
	1.78884	0.93612	0.83852	0.78698	0.41645	0.07736	0.11166	0.19864
	1.78861	0.93501	0.83391	0.79531	0.41654	0.08109	0.10861	0.18083
	1.78839	0.93316	0.83888	0.78591	0.41949	0.09677	0.1162	0.15742
	1.78817	0.93703	0.86007	0.78558	0.42971	0.08887	0.11996	0.14482
	1.78795	0.94571	0.86424	0.80017	0.43037	0.08557	0.09616	0.12298
	1.78772	0.94899	0.86583	0.79976	0.43533	0.08667	0.11933	0.18723
	1.7875	0.96831	0.88972	0.78344	0.45203	0.10239	0.14415	0.20258
	1.78728	0.97732	0.87585	0.78451	0.44725	0.11227	0.11393	0.17591
	1.78706	0.98648	0.87136	0.79333	0.4335	0.10436	0.11487	0.18792
	1.78684	0.98356	0.85752	0.78542	0.45127	0.09053	0.12442	0.18861
	1.78661	0.98182	0.86412	0.79621	0.46238	0.09317	0.09874	0.19126
	1.78639	0.99345	0.84448	0.78682	0.45956	0.08013	0.10125	0.16194
	1.78617	0.99163	0.84902	0.77075	0.4655	0.08329	0.14486	0.20415
	1.78595	0.98895	0.85943	0.77635	0.47012	0.07697	0.1671	0.19028
	1.78573	1	0.8712	0.76267	0.45973	0.09159	0.11362	0.11364
	1.7855	0.98027	0.86536	0.79836	0.4633	0.09633	0.08848	0.11856
	1.78528	0.96347	0.85558	0.77586	0.47105	0.09203	0.12474	0.15171
	1.78506	0.95206	0.86834	0.77207	0.47518	0.09514	0.09623	0.17385
	1.78484	0.95854	0.87788	0.79695	0.46605	0.09861	0.12434	0.19481
	1.78462	0.96529	0.89243	0.77841	0.47885	0.07543	0.1068	0.17365
	1.7844	0.96114	0.88933	0.7691	0.49398	0.09308	0.12082	0.13725
	1.78418	0.96398	0.8813	0.78517	0.48397	0.08136	0.09467	0.19235
	1.78395	0.97642	0.87816	0.78459	0.47005	0.08786	0.13711	0.18506
	1.78373	0.9736	0.86742	0.77528	0.47601	0.09348	0.12795	0.17326
	1.78351	0.97079	0.88483	0.76984	0.47144	0.08333	0.10085	0.15004
	1.78329	0.97575	0.88408	0.78566	0.47996	0.09036	0.15214	0.17493
	1.78307	0.96525	0.86575	0.77001	0.50078	0.08601	0.11268	0.13066
	1.78285	0.96148	0.87963	0.78179	0.52321	0.09993	0.15292	0.21655
	1.78263	0.95674	0.86754	0.80915	0.51055	0.08219	0.17211	0.22619
	1.7824	0.95228	0.87247	0.79028	0.50446	0.10472	0.10414	0.21271
	1.78218	0.95552	0.88615	0.81574	0.50192	0.0944	0.11158	0.13213
	1.78196	0.95201	0.88456	0.80107	0.50716	0.08671	0.13734	0.15407
	1.78174	0.97285	0.90113	0.80429	0.51265	0.10976	0.11604	0.14787
	1.78152	0.9718	0.89982	0.82192	0.52548	0.0854	0.12998	0.15752
	1.7813	0.97022	0.8685	0.81533	0.51287	0.09541	0.11174	0.17041
	1.78108	0.97551	0.87211	0.79951	0.51942	0.12825	0.15081	0.18438
	1.78086	0.97304	0.87653	0.82217	0.53097	0.12439	0.15198	0.13095
	1.78064	0.98267	0.86448	0.82472	0.54646	0.09967	0.14768	0.15732
	1.78042	0.9759	0.88213	0.82069	0.54381	0.08408	0.0913	0.15653
	1.7802	0.96568	0.88853	0.80272	0.52891	0.08307	0.15473	0.08993
	1.77997	0.95779	0.88487	0.80412	0.52243	0.10265	0.1173	0.04811
	1.77976	0.96347	0.87994	0.85719	0.54251	0.107	0.04988	0.1158
	1.77954	0.96902	0.87625	0.82374	0.54644	0.1095	0.1137	0.11747
	1.77932	0.95834	0.89457	0.84772	0.54585	0.09905	0.1238	0.20002
	1.77909	0.9582	0.88837	0.84623	0.55139	0.11165	0.09013	0.15516
	1.77887	0.95427	0.89414	0.84623	0.55441	0.11631	0.1043	0.14787
	1.77865	0.94835	0.89871	0.84508	0.55994	0.08202	0.10845	0.16726
	1.77843	0.97314	0.90209	0.84063	0.54118	0.10489	0.15543	0.18536
	1.77821	0.98696	0.91278	0.84137	0.56514	0.13949	0.11252	0.18349
	1.77799	0.97723	0.90865	0.84219	0.56883	0.11209	0.12333	0.15929
	1.77778	0.96643	0.9257	0.85686	0.5685	0.13163	0.18057	0.21045
	1.77755	0.99345	0.90805	0.87145	0.55079	0.11161	0.14971	0.12721
	1.77733	0.98029	0.89044	0.88711	0.57244	0.12878	0.12043	0.13892
	1.77712	0.98494	0.88515	0.90705	0.58166	0.14177	0.13499	0.20228
	1.77689	0.98897	0.90018	0.88389	0.57376	0.15354	0.11957	0.10645
	1.77667	0.98964	0.86392	0.84327	0.59061	0.10638	0.10516	0.06956
	1.77646	0.98236	0.87096	0.86181	0.60541	0.09334	0.16639	0.17552
	1.77624	0.99055	0.87605	0.85044	0.60482	0.0717	0.14322	0.15614
	1.77602	0.96548	0.90248	0.85859	0.60673	0.12834	0.11996	0.17562
	1.7758	0.96779	0.88881	0.87895	0.6016	0.13273	0.11221	0.13695
	1.77558	0.94563	0.90853	0.89279	0.62213	0.11556	0.07384	0.10773
	1.77536	0.95698	0.88953	0.9026	0.62246	0.14089	0.14173	0.11688
	1.77514	0.96582	0.88642	0.90837	0.61548	0.12456	0.06021	0.13607
	1.77492	0.97344	0.91831	0.87936	0.62976	0.13246	0.12521	0.1461
	1.7747	0.97411	0.9135	0.91743	0.59844	0.12026	0.13523	0.16509
	1.77448	0.97989	0.92483	0.91924	0.59574	0.11556	0.09858	0.15673
	1.77426	0.98113	0.93775	0.93391	0.60186	0.11947	0.14063	0.20228
	1.77404	0.98157	0.93516	0.9087	0.60101	0.12377	0.13601	0.14109
	1.77382	0.97194	0.92503	0.90392	0.59482	0.11192	0.14275	0.18211
	1.77361	0.98368	0.93011	0.91422	0.61667	0.10695	0.10751	0.1405
	1.77339	0.9729	0.91906	0.89271	0.6293	0.10665	0.13296	0.14571
	1.77317	0.94974	0.909	0.90919	0.6143	0.12645	0.1144	0.1465
	1.77295	0.96994	0.91632	0.88669	0.64095	0.11275	0.13327	0.12013
	1.77273	0.97644	0.93027	0.90672	0.62476	0.11099	0.16342	0.17837
	1.77251	0.98127	0.95949	0.91158	0.62943	0.13036	0.13225	0.13361
	1.77229	0.99252	0.96231	0.87664	0.63147	0.12513	0.1552	0.15279
	1.77207	0.99483	0.94256	0.919	0.62825	0.14695	0.12497	0.11364
	1.77186	0.9982	0.91509	0.88752	0.63286	0.10871	0.10657	0.13292
	1.77164	0.98184	0.94999	0.90062	0.64319	0.14353	0.13123	0.17041
	1.77142	0.97727	0.96442	0.90301	0.62634	0.10937	0.15551	0.19254
	1.7712	0.98076	0.94442	0.90013	0.63036	0.12812	0.13264	0.11285
	1.77098	0.97079	0.95182	0.88595	0.63713	0.13286	0.12137	0.13056
	1.77076	0.95945	0.92276	0.92485	0.64694	0.12197	0.13953	0.15309
	1.77055	0.97034	0.94645	0.92106	0.64003	0.13058	0.13061	0.17247
	1.77033	0.96296	0.93922	0.91249	0.65589	0.11859	0.12153	0.16795
	1.77011	0.95881	0.94454	0.91117	0.65556	0.11187	0.12646	0.12652
	1.76989	0.94543	0.96331	0.90589	0.66142	0.15666	0.10915	0.12515
	1.76967	0.95402	0.93564	0.91834	0.65576	0.12259	0.12943	0.11934
	1.76946	0.95329	0.93003	0.90565	0.65701	0.11798	0.1357	0.12505
	1.76924	0.95092	0.91711	0.92633	0.6676	0.11982	0.12356	0.11944
	1.76902	0.95161	0.90845	0.89065	0.66675	0.11306	0.13828	0.08697
	1.7688	0.94605	0.91008	0.89864	0.65411	0.1178	0.10164	0.1159
	1.76859	0.94174	0.90829	0.89716	0.66313	0.11982	0.07721	0.11974
	1.76837	0.95252	0.92626	0.90037	0.68583	0.13303	0.10884	0.16175
	1.76815	0.95347	0.91751	0.89732	0.67372	0.12092	0.1144	0.11747
	1.76793	0.95297	0.92316	0.91207	0.66287	0.12518	0.08934	0.14866
	1.76771	0.95718	0.93699	0.88224	0.68471	0.11253	0.10422	0.10882
	1.7675	0.95206	0.92165	0.92015	0.67458	0.15762	0.19184	0.13804
	1.76728	0.94297	0.92085	0.92427	0.68708	0.14818	0.15958	0.14945
	1.76706	0.93115	0.93147	0.91389	0.68517	0.14041	0.14134	0.15378
	1.76684	0.93539	0.94144	0.8923	0.68656	0.14476	0.12153	0.12889
	1.76663	0.93164	0.94975	0.90779	0.70834	0.1491	0.15613	0.13115
	1.76641	0.94119	0.94085	0.89559	0.72308	0.14739	0.14228	0.13705
	1.76619	0.9521	0.94546	0.89996	0.70024	0.15806	0.1548	0.15722
	1.76598	0.94774	0.95245	0.88406	0.69268	0.16351	0.18284	0.13312
	1.76576	0.94378	0.94574	0.89848	0.73157	0.16351	0.1483	0.12407
	1.76554	0.95086	0.94637	0.91809	0.71584	0.14893	0.14368	0.09465
	1.76533	0.9582	0.96426	0.92188	0.71077	0.16188	0.14118	0.08491
	1.76511	0.96185	0.97074	0.92402	0.71979	0.15227	0.15112	0.09465
	1.76489	0.95761	0.96661	0.91405	0.72433	0.14735	0.12395	0.14237
	1.76467	0.9446	0.962	0.91586	0.72512	0.13646	0.11972	0.14138
	1.76446	0.93642	0.95595	0.95352	0.7263	0.14801	0.15277	0.1645
	1.76424	0.92503	0.94987	0.95319	0.71617	0.15644	0.13773	0.16755
	1.76403	0.91814	0.95838	0.93292	0.72867	0.13857	0.13006	0.15673
	1.76381	0.91901	0.96144	0.94223	0.74197	0.134	0.11205	0.10272
	1.76359	0.91729	0.95977	0.93902	0.74572	0.15064	0.13014	0.1222
	1.76338	0.91749	0.96625	0.93589	0.75144	0.15657	0.1375	0.1098
	1.76316	0.92562	0.97575	0.94504	0.75565	0.13154	0.15128	0.10173
	1.76294	0.93827	0.97623	0.95286	0.7525	0.12583	0.13053	0.10616
	1.76273	0.94066	0.99181	0.94652	0.75447	0.15837	0.11839	0.14345
	1.76251	0.95086	1	0.9466	0.75875	0.15415	0.11033	0.17631
	1.76229	0.95447	0.97965	0.94075	0.75822	0.13988	0.12356	0.1708
	1.76208	0.95828	0.97015	0.94776	0.75223	0.13936	0.13069	0.17198
	1.76186	0.96456	0.97102	0.95336	0.74026	0.1495	0.14196	0.13843
	1.76165	0.95362	0.96681	0.96168	0.74493	0.15683	0.13805	0.11324
	1.76143	0.93746	0.96279	0.97231	0.76579	0.14546	0.14987	0.12298
	1.76122	0.91806	0.96514	0.96712	0.75862	0.1491	0.18323	0.13272
	1.761	0.90366	0.96323	0.94784	0.75296	0.14085	0.14541	0.11147
	1.76078	0.90494	0.96168	0.94668	0.76711	0.13571	0.11706	0.11895
	1.76057	0.90833	0.96188	0.94841	0.76507	0.1484	0.12027	0.15712
	1.76035	0.91779	0.95778	0.93383	0.76803	0.15275	0.1364	0.18152
	1.76014	0.93304	0.93703	0.9368	0.7646	0.15055	0.15942	0.15683
	1.75992	0.94697	0.923	0.9466	0.76737	0.13756	0.15942	0.12259
	1.75971	0.95664	0.93262	0.9658	0.76796	0.14577	0.18597	0.11806
	1.75949	0.95901	0.92968	0.99728	0.75625	0.15108	0.18017	0.1221
	1.75927	0.95546	0.9292	0.99423	0.75855	0.12921	0.14016	0.12348
	1.75906	0.94447	0.93381	0.97338	0.76711	0.15064	0.11792	0.1035
	1.75885	0.93849	0.92797	0.95122	0.77823	0.1895	0.11878	0.11177
	1.75863	0.9343	0.92697	0.9368	0.76803	0.18032	0.1404	0.11433
	1.75841	0.92973	0.922	0.94784	0.7646	0.1715	0.14658	0.09396
	1.7582	0.9256	0.9096	0.9508	0.78481	0.16956	0.16976	0.09288
	1.75799	0.91469	0.90296	0.94693	0.79244	0.15688	0.16592	0.08127
	1.75777	0.91398	0.9094	0.91595	0.7852	0.16307	0.13726	0.10527
	1.75755	0.92345	0.92133	0.9049	0.80212	0.16438	0.14478	0.16677
	1.75734	0.9405	0.91604	0.93498	0.8187	0.15573	0.15112	0.13833
	1.75712	0.95068	0.90415	0.94092	0.81034	0.16311	0.1411	0.10636
	1.75691	0.94877	0.91473	0.9438	0.80133	0.16188	0.13452	0.11393
	1.75669	0.93898	0.92272	0.95295	0.8112	0.14182	0.12192	0.12751
	1.75648	0.91974	0.92415	0.96003	0.80804	0.16008	0.16866	0.17227
	1.75626	0.91836	0.93985	0.96424	0.79481	0.17312	0.16506	0.18497
	1.75605	0.91923	0.95878	0.95113	0.80501	0.17791	0.15089	0.13371
	1.75584	0.92225	0.96927	0.93391	0.82567	0.18054	0.16075	0.10773
	1.75562	0.91096	0.95313	0.9288	0.8106	0.18638	0.13907	0.16067
	1.75541	0.91331	0.95265	0.92559	0.79119	0.17404	0.15512	0.16332
	1.75519	0.90843	0.96243	0.93276	0.78751	0.17685	0.18331	0.17424
	1.75498	0.91623	0.95969	0.96959	0.81258	0.19485	0.18785	0.16903
	1.75476	0.92086	0.9492	0.95501	0.82205	0.21009	0.1779	0.09514
	1.75455	0.91781	0.96307	0.98105	0.8214	0.16816	0.20108	0.11128
	1.75434	0.91029	0.96215	0.99374	0.80646	0.16509	0.18863	0.12544
	1.75412	0.8976	0.95154	0.98228	0.79132	0.17132	0.15183	0.07182
	1.75391	0.87889	0.97257	1	0.80244	0.16759	0.15426	0.09848
	1.75369	0.88512	0.97774	0.978	0.78691	0.18427	0.16678	0.11344
	1.75348	0.9093	0.96621	0.94751	0.79678	0.17606	0.18299	0.13863
	1.75326	0.90638	0.96498	0.94685	0.79244	0.17018	0.20116	0.12948
	1.75305	0.905	0.96939	0.94157	0.79494	0.18436	0.22747	0.17395
	1.75284	0.89886	0.96983	0.92254	0.80554	0.18247	0.18299	0.18585
	1.75263	0.89845	0.97126	0.94289	0.82166	0.17729	0.17031	0.10832
	1.75241	0.89008	0.9455	0.96514	0.8285	0.16206	0.14674	0.12652
	1.7522	0.87972	0.96581	0.95361	0.83127	0.18467	0.19145	0.17424
	1.75198	0.87822	0.95933	0.94528	0.83607	0.18884	0.21189	0.14227
	1.75177	0.86164	0.96386	0.96671	0.86062	0.17365	0.12873	0.07409
	1.75156	0.85651	0.96418	0.96209	0.85167	0.18427	0.12591	0.11
	1.75134	0.86089	0.97066	0.95418	0.83976	0.20544	0.18902	0.16303
	1.75113	0.87551	0.97352	0.95113	0.82245	0.20074	0.18135	0.11373
	1.75092	0.86063	0.96935	0.93828	0.82574	0.20267	0.17187	0.11383
	1.7507	0.86837	0.94709	0.95435	0.83278	0.18379	0.15308	0.15653
	1.75049	0.85118	0.94236	0.93828	0.84739	0.1733	0.13515	0.11816
	1.75028	0.86314	0.9517	0.9569	0.84213	0.1772	0.15817	0.12416
	1.75006	0.87099	0.93476	0.95624	0.84983	0.23393	0.14893	0.14758
	1.74985	0.86269	0.93818	0.92476	0.85943	0.1805	0.13053	0.13459
	1.74964	0.86652	0.94331	0.92402	0.86279	0.17299	0.11824	0.09711
	1.74942	0.88394	0.93302	0.90845	0.84522	0.15982	0.1671	0.16647
	1.74921	0.87767	0.94093	0.92575	0.84772	0.17988	0.13805	0.12328
	1.749	0.88327	0.95289	0.95039	0.84555	0.16544	0.18315	0.15407
	1.74878	0.87901	0.9284	0.92732	0.83884	0.14142	0.17947	0.17434
	1.74857	0.878	0.91763	0.91718	0.83838	0.21022	0.16812	0.11442
	1.74836	0.88716	0.91413	0.94776	0.86819	0.21992	0.20868	0.14482
	1.74815	0.88392	0.88794	0.89469	0.83805	0.19376	0.1754	0.1281
	1.74793	0.86561	0.88805	0.89683	0.82067	0.20934	0.17023	0.1281
	1.74772	0.87488	0.88742	0.90705	0.84331	0.16504	0.13953	0.11944
	1.74751	0.85977	0.90893	0.91537	0.84443	0.17532	0.16083	0.05962
	1.7473	0.86468	0.90932	0.92443	0.8595	0.19398	0.17125	0.06523
	1.74708	0.86946	0.92395	0.92823	0.87727	0.18638	0.19458	0.1096
	1.74687	0.89181	0.9098	0.9424	0.872	0.16056	0.15989	0.12033
	1.74666	0.88013	0.91715	0.99547	0.88069	0.20759	0.16436	0.13607
	1.74645	0.87447	0.9028	0.93078	0.86963	0.20645	0.20179	0.12013
	1.74624	0.87309	0.90388	0.96391	0.88187	0.19705	0.15606	0.1404
	1.74602	0.85844	0.92252	0.93993	0.86588	0.22506	0.20186	0.16204
	1.74581	0.86614	0.91151	0.91496	0.86819	0.22598	0.23561	0.10163
	1.7456	0.86484	0.91012	0.93358	0.85825	0.23591	0.20766	0.13292
	1.74539	0.86421	0.90686	0.91743	0.857	0.20302	0.22136	0.06375
	1.74518	0.85919	0.91922	0.94083	0.89708	0.20052	0.20547	0.12623
	1.74496	0.85244	0.9135	0.91652	0.89642	0.22708	0.18409	0.08914
	1.74475	0.85819	0.89509	0.91315	0.88181	0.1783	0.19951	0.09219
	1.74454	0.84325	0.89628	0.94331	0.87753	0.2068	0.21502	0.1648
	1.74433	0.85213	0.88706	0.92839	0.8976	0.18278	0.22833	0.08884
	1.74412	0.83727	0.89855	0.93251	0.89142	0.22932	0.16796	0.07999
	1.7439	0.82876	0.87871	0.94042	0.90102	0.22102	0.17524	0.10872
	1.74369	0.82472	0.89628	0.88076	0.90142	0.23801	0.15269	0.10941
	1.74348	0.82612	0.90101	0.88167	0.8724	0.21202	0.20664	0.18674
	1.74327	0.83531	0.90849	0.93399	0.92261	0.19459	0.16005	0.09898
	1.74306	0.823	0.91282	0.92419	0.87115	0.22502	0.1678	0.10872
	1.74285	0.8453	0.90972	0.90227	0.85739	0.2511	0.16788	0.09908
	1.74264	0.85537	0.89688	0.90367	0.88878	0.25992	0.1985	0.11826
	1.74242	0.85361	0.91326	0.93655	0.87714	0.22594	0.19897	0.14728
	1.74221	0.86462	0.88487	0.91504	0.85779	0.24636	0.18385	0.11944
	1.742	0.8498	0.90463	0.94364	0.88312	0.23015	0.28111	0.16578
	1.74179	0.83835	0.9065	0.95723	0.89852	0.1877	0.21745	0.09238
	1.74158	0.86146	0.8896	0.9508	0.91412	0.2608	0.18495	0.10793
	1.74137	0.84236	0.8873	0.95352	0.94459	0.25206	0.21298	0.15516
	1.74116	0.85896	0.88313	0.94446	0.87911	0.25962	0.20727	0.17611
	1.74095	0.87034	0.89064	0.92015	0.9159	0.25602	0.26505	0.06759
	1.74074	0.83719	0.90881	0.92386	0.92241	0.25575	0.21126	0.13262
	1.74052	0.85323	0.91052	0.93333	0.93419	0.21953	0.1494	0.13823
	1.74031	0.86397	0.91346	0.95286	0.94413	0.27652	0.22308	0.11137
	1.7401	0.86087	0.89787	0.90458	0.94077	0.25018	0.22316	0.09111
	1.73989	0.85339	0.90455	0.9382	0.94749	0.20759	0.2999	0.10704
	1.73968	0.84613	0.89123	0.95039	0.94058	0.21518	0.22418	0.10016
	1.73947	0.84575	0.89175	0.92279	0.92221	0.24767	0.20774	0.11659
	1.73926	0.82598	0.90109	0.9274	0.92708	0.23981	0.22073	0.06671
	1.73905	0.82637	0.90992	0.93053	0.94005	0.22682	0.22935	0.0428
	1.73884	0.82336	0.90304	0.91364	0.95828	0.24434	0.20304	0.10891
	1.73863	0.83581	0.89883	0.93465	0.96413	0.30392	0.18565	0.05077
	1.73842	0.82509	0.90992	0.95163	0.94827	0.27867	0.24399	0.09111
	1.73821	0.83601	0.91008	0.94957	0.97197	0.27327	0.22034	0.12436
	1.738	0.8215	0.92662	0.94685	0.98421	0.25843	0.16843	0.16185
	1.73779	0.82568	0.93425	0.94924	0.96624	0.24846	0.19967	0.11816
	1.73758	0.82225	0.91493	0.97174	0.94683	0.24346	0.20045	0.14177
	1.73737	0.81872	0.89656	0.9419	0.94209	0.23911	0.2057	0.10744
	1.73716	0.8049	0.89493	0.91603	0.93748	0.27446	0.20703	0.15584
	1.73695	0.79648	0.8962	0.90268	0.92583	0.28561	0.21979	0.14364
	1.73674	0.7962	0.88452	0.92394	0.94795	0.25088	0.24156	0.12249
	1.73653	0.77676	0.85112	0.90812	0.94459	0.23222	0.23968	0.13459
	1.73632	0.77039	0.85653	0.91817	0.95979	0.25421	0.18824	0.0913
	1.73611	0.78448	0.87983	0.92649	0.94479	0.27762	0.1945	0.08756
	1.7359	0.78495	0.8809	0.93284	0.95176	0.27173	0.17469	0.1282
	1.73569	0.80147	0.88603	0.90787	0.92511	0.25874	0.24141	0.09238
	1.73548	0.80611	0.90129	0.91661	0.94597	0.26611	0.26153	0.08737
	1.73527	0.83107	0.93504	0.88694	0.91939	0.28249	0.20147	0.10468
	1.73506	0.82507	0.91994	0.92773	0.9467	0.26976	0.19568	0.13164
	1.73485	0.81055	0.88563	0.93638	0.95321	0.2381	0.21118	0.11619
	1.73464	0.80609	0.89708	0.933	0.92399	0.26269	0.23835	0.11649
	1.73443	0.81098	0.88289	0.94059	0.93557	0.24069	0.22269	0.11157
	1.73422	0.81451	0.88062	0.9007	0.95176	0.27191	0.22066	0.11639
	1.73401	0.82452	0.88487	0.91125	0.94722	0.27683	0.2342	0.08294
	1.73381	0.82588	0.87541	0.90837	0.93873	0.24469	0.20413	0.14158
	1.7336	0.81759	0.86301	0.89741	0.90484	0.28793	0.24798	0.1466
	1.73339	0.80883	0.86456	0.89436	0.91636	0.30519	0.20226	0.1034
	1.73318	0.81463	0.87661	0.89592	0.92136	0.27595	0.18714	0.1036
	1.73297	0.81582	0.85637	0.94932	0.92518	0.29557	0.20265	0.10921
	1.73276	0.81536	0.8671	0.9396	0.94176	0.2961	0.23992	0.09553
	1.73255	0.81556	0.87128	0.93292	0.94827	0.28179	0.20515	0.08963
	1.73234	0.82233	0.86245	0.93713	0.9286	0.30791	0.24289	0.08973
	1.73213	0.82632	0.85911	0.93309	0.94518	0.29162	0.2216	0.12318
	1.73193	0.8217	0.87454	0.94553	0.95209	0.28965	0.21525	0.13194
	1.73172	0.82959	0.88297	0.93745	0.9511	0.2777	0.25417	0.09593
	1.73151	0.81892	0.8772	0.92748	0.93781	0.27494	0.23318	0.08648
	1.7313	0.81341	0.87454	0.91422	0.90833	0.26629	0.20476	0.08973
	1.73109	0.81949	0.89604	0.92204	0.92379	0.26611	0.25041	0.10891
	1.73088	0.83581	0.89493	0.93317	0.93505	0.28047	0.27226	0.15083
	1.73067	0.82257	0.89537	0.92831	0.92629	0.28657	0.24454	0.12397
	1.73047	0.81221	0.89052	0.91257	0.90899	0.30883	0.20586	0.15565
	1.73026	0.79973	0.87005	0.92897	0.90017	0.32705	0.23593	0.11964
	1.73005	0.78888	0.84767	0.92262	0.89819	0.32754	0.21792	0.09839
	1.72984	0.78746	0.85486	0.90045	0.93965	0.32859	0.21102	0.12751
	1.72963	0.7874	0.8518	0.91792	0.96512	0.3249	0.23726	0.12672
	1.72942	0.79792	0.84548	0.92781	0.96611	0.30295	0.23679	0.12515
	1.72922	0.7994	0.84997	0.91224	0.96098	0.28047	0.20257	0.11128
	1.72901	0.80366	0.85212	0.91438	0.97111	0.27353	0.20257	0.11128
	1.7288	0.79541	0.85828	0.91603	0.9717	0.27099	0.18753	0.10183
	1.72859	0.79198	0.86909	0.88933	0.96249	0.26919	0.19576	0.04978
	1.72838	0.79271	0.86273	0.89914	0.95578	0.27173	0.20609	0.0611
	1.72818	0.78846	0.86448	0.91051	0.97993	0.28609	0.23976	0.08422
	1.72797	0.78341	0.87557	0.9129	0.98282	0.30532	0.25198	0.08569
	1.72776	0.78363	0.87915	0.90095	0.95295	0.32512	0.28228	0.09543
	1.72755	0.78035	0.87879	0.87779	0.95499	0.29584	0.25143	0.08884
	1.72734	0.78923	0.88809	0.88406	0.96729	0.26967	0.19106	0.11787
	1.72714	0.79504	0.87859	0.89963	0.95545	0.29263	0.24344	0.122
	1.72693	0.79871	0.8807	0.89807	0.95025	0.30853	0.26787	0.09445
	1.72672	0.80034	0.89004	0.87911	0.94959	0.31783	0.26294	0.10557
	1.72651	0.79711	0.88205	0.87384	0.95571	0.33522	0.28165	0.09347
	1.72631	0.79423	0.87911	0.88125	0.95611	0.34576	0.24054	0.08569
	1.7261	0.78572	0.87032	0.88801	0.94834	0.31854	0.23585	0.11492
	1.72589	0.77585	0.8619	0.90317	0.94327	0.29777	0.26576	0.13912
	1.72569	0.76721	0.8807	0.89213	0.93419	0.31524	0.27774	0.13882
	1.72548	0.76263	0.89219	0.84483	0.94077	0.32604	0.31642	0.12426
	1.72527	0.76204	0.87335	0.84285	0.94354	0.33895	0.32449	0.12416
	1.72506	0.76591	0.86134	0.84582	0.94577	0.35011	0.28972	0.12918
	1.72486	0.76875	0.85315	0.84162	0.95999	0.34576	0.28103	0.12446
	1.72465	0.76553	0.84659	0.87499	0.97025	0.36016	0.28573	0.12407
	1.72444	0.76719	0.84969	0.88785	0.97098	0.34967	0.26294	0.09229
	1.72424	0.78039	0.85689	0.88554	0.95828	0.33562	0.2501	0.08737
	1.72403	0.79283	0.84965	0.8773	0.95979	0.34058	0.23992	0.1157
	1.72382	0.79383	0.83319	0.86362	0.96098	0.33759	0.23726	0.10429
	1.72362	0.78943	0.84393	0.86172	0.94018	0.36253	0.27523	0.1096
	1.72341	0.78841	0.864	0.87713	0.923	0.35621	0.25613	0.11403
	1.7232	0.78499	0.8574	0.86906	0.91919	0.3602	0.23044	0.11088
	1.723	0.77151	0.83455	0.84475	0.93235	0.38159	0.27656	0.11255
	1.72279	0.7576	0.81948	0.84203	0.95459	0.35366	0.27218	0.10419
	1.72258	0.74919	0.80338	0.85134	0.96025	0.34633	0.27727	0.07881
	1.72238	0.73867	0.80616	0.85802	0.94505	0.35059	0.27006	0.09416
	1.72217	0.73289	0.79591	0.85142	0.93452	0.32455	0.23773	0.08796
	1.72196	0.73692	0.79122	0.8609	0.94498	0.33663	0.28565	0.08638
	1.72176	0.73919	0.79356	0.8684	0.92972	0.34795	0.28095	0.10586
	1.72155	0.74578	0.79396	0.87854	0.91471	0.36279	0.25409	0.1038
	1.72134	0.75267	0.80807	0.88546	0.9209	0.35533	0.28071	0.1401
	1.72114	0.75028	0.80648	0.86238	0.91813	0.33759	0.27367	0.15447
	1.72093	0.75057	0.80648	0.85843	0.94446	0.34475	0.26607	0.11472
	1.72073	0.74625	0.82024	0.86889	0.95361	0.34492	0.30287	0.1283
	1.72052	0.74248	0.83049	0.89098	0.95189	0.34137	0.32942	0.11334
	1.72032	0.73123	0.83045	0.87837	0.96848	0.38295	0.30209	0.15122
	1.72011	0.73879	0.82059	0.87582	0.97025	0.38448	0.26223	0.17306
	1.7199	0.73611	0.8169	0.88612	0.95229	0.38277	0.29481	0.11659
	1.7197	0.74043	0.80175	0.86387	0.96019	0.37276	0.36638	0.116
	1.71949	0.73339	0.80517	0.86593	0.96729	0.36398	0.37108	0.11334
	1.71929	0.72401	0.81383	0.87186	0.95953	0.36547	0.32464	0.13282
	1.71908	0.71616	0.83133	0.8553	0.96835	0.38887	0.31885	0.08048
	1.71888	0.71454	0.84154	0.84533	0.95538	0.3858	0.3338	0.08993
	1.71867	0.72524	0.83681	0.8492	0.94564	0.37522	0.27414	0.10675
	1.71846	0.72802	0.8091	0.84648	0.94841	0.35695	0.31438	0.12741
	1.71826	0.73429	0.80624	0.84005	0.94308	0.38949	0.29003	0.16135
	1.71805	0.74217	0.80962	0.84211	0.93761	0.37298	0.26772	0.09425
	1.71785	0.74596	0.80839	0.8398	0.9282	0.38404	0.31	0.08914
	1.71764	0.74142	0.79376	0.8384	0.95453	0.41293	0.29575	0.11275
	1.71744	0.74347	0.80553	0.81953	0.95301	0.40297	0.29684	0.11423
	1.71723	0.73451	0.77798	0.83568	0.94821	0.4056	0.30295	0.11639
	1.71703	0.72975	0.78338	0.84607	0.94992	0.38189	0.34163	0.15889
	1.71682	0.71503	0.80155	0.84368	0.94531	0.35889	0.31846	0.14591
	1.71662	0.71164	0.80044	0.85521	0.94209	0.40736	0.30131	0.10488
	1.71641	0.72139	0.78788	0.8548	0.94387	0.42229	0.30726	0.09789
	1.71621	0.73856	0.79157	0.86247	0.96742	0.41364	0.3208	0.12712
	1.716	0.72739	0.78283	0.85052	0.97526	0.4182	0.28244	0.13243
	1.7158	0.72849	0.78024	0.85925	0.99066	0.39076	0.2299	0.09002
	1.71559	0.73579	0.79277	0.84755	0.96664	0.38031	0.332	0.12436
	1.71539	0.7278	0.78374	0.83066	0.96644	0.36187	0.33983	0.12377
	1.71518	0.70619	0.77158	0.83898	0.9744	0.38655	0.29097	0.06651
	1.71498	0.70434	0.79563	0.82678	0.97677	0.40609	0.30749	0.06838
	1.71477	0.69384	0.79002	0.82143	0.96144	0.38339	0.31626	0.12131
	1.71457	0.69443	0.78	0.83824	0.95709	0.39427	0.3634	0.10262
	1.71436	0.68906	0.79579	0.78888	0.94301	0.37004	0.32785	0.15319
	1.71416	0.69027	0.79634	0.83264	0.95282	0.38119	0.3046	0.14965
	1.71395	0.69553	0.79471	0.85109	0.95314	0.42431	0.28886	0.07841
	1.71375	0.704	0.79861	0.83478	0.95091	0.41456	0.31008	0.10645
	1.71355	0.70923	0.76768	0.8089	0.91958	0.42044	0.33975	0.09583
	1.71334	0.70621	0.762	0.78871	0.89096	0.42207	0.30687	0.11305
	1.71314	0.71462	0.77305	0.77751	0.87194	0.38769	0.32206	0.08412
	1.71293	0.7039	0.78482	0.78707	0.89385	0.42764	0.28181	0.10518
	1.71273	0.71008	0.77841	0.79127	0.88734	0.40108	0.32558	0.12505
	1.71253	0.70617	0.76283	0.77866	0.89694	0.37311	0.24336	0.10636
	1.71232	0.70493	0.76037	0.7883	0.91563	0.45601	0.23859	0.13518
	1.71212	0.70057	0.77663	0.80989	0.91781	0.42562	0.32597	0.10734
	1.71191	0.69506	0.78175	0.82472	0.96005	0.44134	0.33803	0.10144
	1.71171	0.6951	0.82016	0.83956	0.99691	0.42483	0.36849	0.17021
	1.7115	0.6755	0.80457	0.82168	1	0.43779	0.34625	0.16873
	1.7113	0.69234	0.79622	0.85423	0.99079	0.42518	0.32887	0.09809
	1.7111	0.6967	0.79356	0.81376	0.98954	0.44845	0.2988	0.08314
	1.71089	0.6981	0.79634	0.83939	0.95644	0.47155	0.27562	0.10478
	1.71069	0.686	0.79114	0.83667	0.97697	0.41781	0.25895	0.1282
	1.71049	0.68865	0.79515	0.845	0.96242	0.48498	0.30397	0.03886
	1.71028	0.68971	0.79877	0.85315	0.95084	0.455	0.39731	0.10045
	1.71008	0.68316	0.79479	0.84648	0.93103	0.42975	0.40858	0.0978
	1.70988	0.66812	0.81908	0.83816	0.93972	0.4161	0.31603	0.07782
	1.70967	0.67805	0.81173	0.83288	0.93768	0.43972	0.37859	0.14709
	1.70947	0.68717	0.79444	0.78962	0.94275	0.4341	0.28056	0.12377
	1.70927	0.69178	0.79754	0.78847	0.96236	0.41632	0.31211	0.16696
	1.70906	0.68099	0.75226	0.81055	0.98105	0.44714	0.34892	0.13902
	1.70886	0.686	0.77969	0.77751	0.97019	0.4229	0.3562	0.12987
	1.70866	0.68419	0.79181	0.78913	0.97973	0.42887	0.3562	0.12938
	1.70845	0.6906	0.78299	0.78896	0.94268	0.46132	0.35502	0.122
	1.70825	0.67734	0.79269	0.78558	0.95604	0.4521	0.33623	0.15889
	1.70805	0.66962	0.78283	0.78056	0.94874	0.51993	0.40686	0.14581
	1.70784	0.67799	0.79042	0.79094	0.93643	0.44029	0.30945	0.0549
	1.70764	0.66947	0.76796	0.771	0.90741	0.44477	0.30859	0.14925
	1.70744	0.6889	0.77066	0.76754	0.88911	0.45465	0.28064	0.13892
	1.70723	0.67118	0.7558	0.75756	0.92419	0.51409	0.38016	0.10094
	1.70703	0.66674	0.76681	0.78023	0.95341	0.49706	0.40936	0.12033
	1.70683	0.66649	0.77627	0.78698	0.92366	0.50558	0.29418	0.12948
	1.70663	0.65792	0.73544	0.83082	0.92636	0.48828	0.32503	0.06169
	1.70642	0.66382	0.72872	0.78014	0.95512	0.50571	0.2862	0.16922
	1.70622	0.65149	0.74017	0.79572	0.94795	0.5144	0.33279	0.06189
	1.70602	0.64132	0.71433	0.78435	0.92781	0.53613	0.30976	0.10035
	1.70582	0.64124	0.73441	0.815	0.92116	0.45008	0.32495	0.12967
	1.70561	0.6476	0.73779	0.78163	0.94229	0.47467	0.37108	0.13007
	1.70541	0.64026	0.72049	0.81624	0.94972	0.44955	0.34907	0.10144
	1.70521	0.63931	0.74657	0.79077	0.94038	0.48292	0.37883	0.08166
	1.70501	0.64158	0.74546	0.79473	0.92873	0.50922	0.40232	0.12849
	1.7048	0.64675	0.73552	0.79415	0.93084	0.48073	0.29082	0.07369
	1.7046	0.65109	0.74454	0.82703	0.92847	0.4921	0.3533	0.10882
	1.7044	0.64138	0.73333	0.80676	0.93827	0.51761	0.34156	0.06395
	1.7042	0.64237	0.73238	0.80791	0.92768	0.51475	0.36293	0.08009
	1.704	0.64134	0.72491	0.8281	0.95354	0.53508	0.37154	0.09042
	1.7038	0.63706	0.73628	0.80412	0.94906	0.49956	0.32824	0.10016
	1.70359	0.63988	0.73564	0.82604	0.94439	0.46452	0.37601	0.06434
	1.70339	0.63211	0.74979	0.82398	0.94768	0.51875	0.41586	0.14325
	1.70319	0.62931	0.75134	0.82744	0.88773	0.51124	0.3829	0.16775
	1.70299	0.61889	0.73433	0.82407	0.91254	0.4942	0.34414	0.13351
	1.70278	0.61865	0.73206	0.83041	0.90517	0.5007	0.34085	0.14807
	1.70258	0.60929	0.75742	0.8066	0.91484	0.53311	0.37616	0.12318
	1.70238	0.60886	0.74617	0.80182	0.90241	0.51282	0.30264	0.09396
	1.70218	0.6147	0.74232	0.78484	0.89168	0.46769	0.27398	0.09199
	1.70198	0.62117	0.73596	0.80033	0.92544	0.52068	0.43051	0.05697
	1.70178	0.6296	0.71779	0.79662	0.8876	0.48538	0.33333	0.08688
	1.70158	0.63311	0.72272	0.79506	0.91452	0.54443	0.37225	0.09111
	1.70137	0.64067	0.72968	0.80445	0.893	0.53008	0.35941	0.08402
	1.70117	0.63957	0.73238	0.80528	0.91149	0.4946	0.34226	0.09878
	1.70097	0.63347	0.75496	0.8155	0.88944	0.51093	0.38642	0.10085
	1.70077	0.62629	0.7422	0.76449	0.898	0.54364	0.33639	0.11797
	1.70057	0.62273	0.7587	0.75781	0.90767	0.48266	0.34085	0.09563
	1.70037	0.62088	0.76017	0.77602	0.91333	0.54799	0.32347	0.09042
	1.70017	0.62382	0.75965	0.74941	0.89839	0.51199	0.39637	0.08392
	1.69996	0.62636	0.73942	0.76292	0.91011	0.49947	0.35307	0.09091
	1.69976	0.63009	0.73337	0.73771	0.91254	0.55291	0.34187	0.09189
	1.69956	0.61547	0.72141	0.74487	0.89609	0.49842	0.3385	0.07792
	1.69936	0.60821	0.70511	0.71356	0.90734	0.54571	0.37891	0.13567
	1.69916	0.6015	0.6943	0.7621	0.91577	0.50154	0.37569	0.08501
	1.69896	0.60627	0.70889	0.7747	0.9053	0.48608	0.34743	0.10232
	1.69876	0.60803	0.70479	0.77561	0.88878	0.49003	0.39715	0.09445
	1.69856	0.60521	0.7259	0.78624	0.90886	0.54799	0.40365	0.12082
	1.69836	0.60387	0.71612	0.77751	0.89148	0.55826	0.44272	0.10763
	1.69816	0.59637	0.71286	0.7972	0.87174	0.53069	0.44891	0.1158
	1.69796	0.60146	0.73385	0.78509	0.86318	0.49315	0.39668	0.16539
	1.69776	0.59688	0.71946	0.7696	0.87049	0.53956	0.38165	0.10901
	1.69756	0.5913	0.72833	0.77421	0.8745	0.54698	0.36481	0.11747
	1.69736	0.60543	0.70404	0.76935	0.88569	0.53688	0.33764	0.11334
	1.69715	0.60333	0.70765	0.76877	0.9259	0.55383	0.37703	0.11373
	1.69695	0.60695	0.704	0.75592	0.89451	0.57262	0.35025	0.11846
	1.69675	0.60892	0.70467	0.76655	0.89017	0.54465	0.37014	0.10468
	1.69655	0.60108	0.7028	0.77808	0.88622	0.55589	0.39355	0.1279
	1.69635	0.60091	0.69195	0.77487	0.86358	0.58289	0.40897	0.10439
	1.69615	0.59262	0.69776	0.77775	0.8566	0.54391	0.38736	0.07536
	1.69595	0.60051	0.6935	0.77726	0.84627	0.55313	0.38478	0.11157
	1.69575	0.60077	0.6943	0.76951	0.86108	0.5937	0.41618	0.12013
	1.69555	0.59779	0.70348	0.77248	0.86884	0.53798	0.4511	0.10695
	1.69535	0.59501	0.70161	0.78525	0.86845	0.56722	0.42166	0.16096
	1.69515	0.59607	0.69457	0.78171	0.8545	0.59225	0.40608	0.11344
	1.69495	0.59248	0.70133	0.76465	0.86036	0.58935	0.35823	0.12967
	1.69475	0.58457	0.69124	0.75155	0.87207	0.59141	0.44836	0.12387
	1.69455	0.58472	0.68762	0.75468	0.87595	0.5371	0.42636	0.09494
	1.69435	0.59163	0.68444	0.74084	0.88082	0.51923	0.45188	0.12052
	1.69415	0.58978	0.67199	0.74117	0.87233	0.51594	0.44037	0.08747
	1.69395	0.58905	0.66874	0.74108	0.87786	0.52828	0.40067	0.10931
	1.69375	0.58613	0.69183	0.75435	0.90004	0.56296	0.41023	0.13154
	1.69355	0.58944	0.71024	0.73639	0.89286	0.57477	0.48328	0.12879
	1.69336	0.5881	0.69831	0.72749	0.8799	0.58228	0.4587	0.12475
	1.69316	0.57841	0.6997	0.72081	0.86582	0.57148	0.43982	0.14522
	1.69296	0.57951	0.70205	0.72188	0.87121	0.56037	0.45047	0.17424
	1.69276	0.57646	0.70912	0.71966	0.87477	0.56726	0.43051	0.12918
	1.69256	0.56211	0.70916	0.69411	0.87213	0.53363	0.49526	0.11649
	1.69236	0.55836	0.70372	0.6979	0.87799	0.57903	0.45658	0.09681
	1.69216	0.54948	0.6908	0.71834	0.86832	0.63536	0.44899	0.09288
	1.69196	0.5401	0.68865	0.72584	0.87174	0.61819	0.44288	0.10281
	1.69176	0.54352	0.70006	0.72757	0.8668	0.63606	0.44805	0.13764
	1.69156	0.549	0.71246	0.73688	0.87385	0.62557	0.45627	0.1588
	1.69136	0.56057	0.71195	0.73227	0.86615	0.61644	0.43356	0.10577
	1.69116	0.57211	0.70431	0.7176	0.85779	0.62008	0.46379	0.079
	1.69096	0.57397	0.70368	0.73045	0.85864	0.62175	0.45431	0.12377
	1.69076	0.58042	0.7071	0.7354	0.86944	0.59611	0.4915	0.13656
	1.69057	0.58019	0.70678	0.74166	0.87944	0.60884	0.49683	0.10281
	1.69037	0.57403	0.69787	0.74207	0.8797	0.63975	0.45838	0.1159
	1.69017	0.56493	0.68368	0.74759	0.88477	0.64186	0.44186	0.10636
	1.68997	0.55522	0.66826	0.73795	0.89023	0.58505	0.43755	0.12908
	1.68977	0.5646	0.65236	0.73639	0.89872	0.55725	0.4529	0.16096
	1.68957	0.56951	0.64039	0.71438	0.88148	0.55383	0.47984	0.11669
	1.68937	0.5836	0.64508	0.70697	0.85983	0.55242	0.43732	0.07841
	1.68918	0.59039	0.64683	0.72724	0.85805	0.56336	0.42636	0.10803
	1.68898	0.58232	0.6522	0.73663	0.86246	0.6264	0.44116	0.12702
	1.68878	0.58094	0.65454	0.73301	0.86062	0.65385	0.45721	0.11964
	1.68858	0.58506	0.64802	0.73408	0.86509	0.63721	0.42236	0.14158
	1.68838	0.58486	0.65331	0.74422	0.87009	0.64054	0.42714	0.11639
	1.68818	0.58092	0.66544	0.73177	0.87253	0.61815	0.47154	0.09396
	1.68798	0.57419	0.66675	0.71051	0.85878	0.63909	0.45	0.0853
	1.68779	0.56754	0.6524	0.69832	0.86259	0.64146	0.42283	0.10114
	1.68759	0.55982	0.65442	0.71546	0.87325	0.64924	0.42236	0.11167
	1.68739	0.5581	0.65864	0.71405	0.84976	0.66276	0.44249	0.11659
	1.68719	0.55623	0.65975	0.71175	0.8516	0.66052	0.46003	0.11236
	1.68699	0.55652	0.66369	0.72271	0.85996	0.63466	0.41508	0.09603
	1.68679	0.54551	0.66396	0.71249	0.84877	0.59795	0.42816	0.11698
	1.6866	0.5359	0.66293	0.70005	0.84423	0.60739	0.51014	0.11521
	1.6864	0.53628	0.66643	0.70252	0.82949	0.64283	0.52259	0.09504
	1.6862	0.53594	0.65073	0.70516	0.82732	0.65613	0.48367	0.11255
	1.686	0.53249	0.63948	0.70928	0.85529	0.65112	0.48258	0.12889
	1.68581	0.5362	0.63693	0.70911	0.86444	0.67593	0.5056	0.1401
	1.68561	0.54508	0.63328	0.70573	0.8647	0.68603	0.51092	0.11708
	1.68541	0.54472	0.6363	0.68666	0.86996	0.64357	0.52016	0.12141
	1.68521	0.5375	0.64123	0.68389	0.85502	0.634	0.48297	0.13066
	1.68502	0.53134	0.63653	0.69016	0.85535	0.60928	0.45948	0.12574
	1.68482	0.52864	0.64111	0.68136	0.84107	0.61784	0.46136	0.10055
	1.68462	0.52266	0.64604	0.6767	0.81291	0.63984	0.48367	0.11137
	1.68442	0.50835	0.64898	0.67281	0.81758	0.63462	0.53661	0.15575
	1.68423	0.5079	0.64834	0.67813	0.81725	0.65898	0.52337	0.14237
	1.68403	0.51402	0.64039	0.68535	0.81824	0.65661	0.49103	0.12062
	1.68383	0.5123	0.63801	0.68468	0.82739	0.64638	0.47216	0.13026
	1.68363	0.51552	0.62731	0.67723	0.80935	0.6138	0.50912	0.14906
	1.68344	0.51613	0.63153	0.67368	0.81028	0.64168	0.5157	0.14374
	1.68324	0.5185	0.63777	0.66815	0.80916	0.66351	0.49119	0.12849
	1.68304	0.52463	0.6322	0.66867	0.81087	0.68348	0.48375	0.06808
	1.68285	0.52207	0.632	0.67912	0.81238	0.70227	0.48626	0.08225
	1.68265	0.52331	0.6258	0.66659	0.82574	0.67914	0.49761	0.11669
	1.68245	0.52424	0.61201	0.65713	0.81495	0.66324	0.5085	0.10272
	1.68225	0.52491	0.60887	0.66245	0.80416	0.65991	0.46535	0.13715
	1.68206	0.51788	0.60123	0.66723	0.81672	0.68436	0.49346	0.13705
	1.68186	0.51879	0.5965	0.65963	0.81942	0.68278	0.46144	0.12475
	1.68166	0.5178	0.59289	0.64625	0.82943	0.71654	0.43239	0.10478
	1.68147	0.51865	0.59245	0.65325	0.83699	0.68427	0.46269	0.0851
	1.68127	0.51577	0.59527	0.65472	0.84522	0.67431	0.44507	0.09642
	1.68107	0.51291	0.59937	0.66001	0.82061	0.67936	0.42988	0.09337
	1.68088	0.51634	0.60135	0.64727	0.81304	0.69863	0.44155	0.10045
	1.68068	0.50922	0.59706	0.64231	0.8183	0.69064	0.5121	0.16027
	1.68048	0.50881	0.60203	0.64034	0.81001	0.69758	0.50591	0.11639
	1.68029	0.50452	0.5965	0.64591	0.81962	0.7064	0.51499	0.13567
	1.68009	0.49754	0.58394	0.63899	0.81034	0.70702	0.50098	0.17159
	1.6799	0.4915	0.58573	0.65435	0.80271	0.69499	0.50082	0.15958
	1.6797	0.47989	0.58831	0.67563	0.81218	0.70083	0.52776	0.15516
	1.6795	0.47972	0.5804	0.69164	0.81172	0.72023	0.49025	0.12712
	1.67931	0.48293	0.58656	0.69461	0.78987	0.70552	0.5435	0.12879
	1.67911	0.48558	0.60191	0.66582	0.78428	0.74131	0.5258	0.13745
	1.67891	0.47991	0.60326	0.67228	0.77119	0.69903	0.54052	0.12987
	1.67872	0.48514	0.59658	0.66973	0.7752	0.7118	0.52791	0.12849
	1.67852	0.49168	0.59527	0.67572	0.78889	0.69341	0.50881	0.13095
	1.67832	0.49189	0.59062	0.67893	0.79014	0.73402	0.4991	0.13381
	1.67813	0.49598	0.5996	0.67294	0.77224	0.66653	0.54091	0.14158
	1.67793	0.49927	0.60481	0.67134	0.79014	0.68519	0.54866	0.14482
	1.67774	0.49844	0.60771	0.68344	0.80396	0.68594	0.55047	0.1095
	1.67754	0.49793	0.61217	0.65929	0.8085	0.68397	0.54929	0.10518
	1.67735	0.49172	0.60807	0.67654	0.78448	0.70293	0.61037	0.12367
	1.67715	0.48514	0.60887	0.65808	0.79007	0.71979	0.54851	0.08097
	1.67695	0.48242	0.61165	0.65717	0.79725	0.74789	0.49933	0.11383
	1.67676	0.48321	0.60843	0.64522	0.80192	0.75799	0.57607	0.11856
	1.67656	0.4796	0.60274	0.6429	0.79086	0.72247	0.47216	0.08943
	1.67637	0.46683	0.60143	0.65614	0.79415	0.73209	0.49511	0.10508
	1.67617	0.46091	0.59209	0.64001	0.79145	0.74394	0.53426	0.12239
	1.67598	0.46182	0.58573	0.64403	0.78823	0.71676	0.49064	0.13154
	1.67578	0.46882	0.59265	0.63068	0.77816	0.70526	0.47545	0.13302
	1.67559	0.47295	0.59487	0.63905	0.79376	0.73929	0.43411	0.13754
	1.67539	0.47451	0.5967	0.64688	0.79152	0.72497	0.51609	0.1158
	1.6752	0.46863	0.59189	0.62597	0.79705	0.67374	0.53066	0.1038
	1.675	0.46945	0.59118	0.64438	0.78296	0.68906	0.53066	0.1034
	1.6748	0.47498	0.59126	0.65282	0.76289	0.69946	0.55344	0.11275
	1.67461	0.47506	0.59261	0.64341	0.75737	0.6978	0.55493	0.12525
	1.67442	0.46936	0.59034	0.65684	0.76112	0.7385	0.54741	0.11757
	1.67422	0.47072	0.58879	0.65202	0.76381	0.75013	0.52823	0.13046
	1.67402	0.46912	0.58684	0.6367	0.75368	0.70759	0.55297	0.14138
	1.67383	0.46963	0.58255	0.64554	0.76085	0.7093	0.53982	0.15899
	1.67363	0.46928	0.58334	0.64869	0.78165	0.75189	0.53582	0.17985
	1.67344	0.47092	0.57209	0.63188	0.76263	0.72524	0.59541	0.15634
	1.67324	0.47178	0.57702	0.64225	0.76625	0.74517	0.52071	0.1403
	1.67305	0.47472	0.56744	0.64961	0.73802	0.74807	0.53692	0.12987
	1.67285	0.47539	0.575	0.65488	0.74736	0.71979	0.5792	0.12161
	1.67266	0.46584	0.5777	0.66118	0.75835	0.73885	0.54264	0.1401
	1.67247	0.46604	0.56919	0.65579	0.75677	0.68669	0.56902	0.13981
	1.67227	0.46776	0.5781	0.6324	0.74427	0.71685	0.56307	0.15437
	1.67208	0.46239	0.56887	0.62062	0.75006	0.73516	0.53872	0.1343
	1.67188	0.46561	0.56943	0.61943	0.755	0.71558	0.572	0.12957
	1.67169	0.4602	0.56768	0.62764	0.76684	0.74298	0.60872	0.13331
	1.67149	0.45718	0.57357	0.62262	0.75848	0.75316	0.60277	0.15939
	1.6713	0.45917	0.56883	0.62094	0.77434	0.74052	0.53966	0.1462
	1.6711	0.45211	0.56331	0.61293	0.75743	0.76515	0.59886	0.15437
	1.67091	0.45775	0.5785	0.59683	0.7444	0.75904	0.6705	0.16185
	1.67072	0.46065	0.58032	0.59632	0.74723	0.73872	0.62039	0.13725
	1.67052	0.46278	0.58374	0.60034	0.75664	0.75145	0.59447	0.14109
	1.67033	0.45996	0.56824	0.60123	0.75111	0.75997	0.5911	0.13558
	1.67013	0.45323	0.55953	0.6016	0.74539	0.72923	0.61342	0.11128
	1.66994	0.44183	0.55997	0.6023	0.72815	0.786	0.54318	0.14817
	1.66975	0.44374	0.55949	0.58619	0.72848	0.78469	0.50677	0.1217
	1.66955	0.44277	0.57384	0.59848	0.74519	0.79882	0.58758	0.11669
	1.66936	0.43788	0.58438	0.60732	0.75388	0.80058	0.52972	0.13036
	1.66916	0.44035	0.57619	0.59651	0.7419	0.80611	0.55931	0.13902
	1.66897	0.45041	0.56673	0.59736	0.73697	0.78354	0.6247	0.10291
	1.66878	0.44706	0.55556	0.61805	0.73591	0.76726	0.60551	0.14699
	1.66858	0.42843	0.54276	0.59981	0.69011	0.76941	0.56464	0.12092
	1.66839	0.42606	0.55576	0.60078	0.69366	0.76581	0.57239	0.12279
	1.66819	0.42641	0.55107	0.60704	0.70617	0.79566	0.60215	0.1222
	1.668	0.43178	0.5457	0.62747	0.71334	0.80655	0.59784	0.15181
	1.66781	0.42685	0.55091	0.60718	0.72209	0.84084	0.58421	0.14177
	1.66761	0.43076	0.54749	0.61143	0.73308	0.79118	0.66471	0.11777
	1.66742	0.4378	0.53711	0.59513	0.72624	0.77349	0.61389	0.12338
	1.66723	0.44368	0.53206	0.61305	0.72782	0.77266	0.58523	0.1588
	1.66703	0.44198	0.53707	0.60082	0.71367	0.8174	0.61663	0.15476
	1.66684	0.43391	0.53508	0.61062	0.69939	0.78227	0.62391	0.15043
	1.66665	0.43151	0.53357	0.60656	0.7165	0.78166	0.57717	0.12987
	1.66645	0.42691	0.52463	0.60195	0.72571	0.80699	0.62274	0.11629
	1.66626	0.42259	0.53155	0.59901	0.71972	0.77397	0.65226	0.16431
	1.66607	0.41799	0.53349	0.58616	0.73348	0.78091	0.64733	0.11482
	1.66587	0.42189	0.52324	0.5821	0.73071	0.78447	0.59894	0.07123
	1.66568	0.41927	0.52057	0.57163	0.72012	0.80532	0.66252	0.09996
	1.66549	0.42959	0.51743	0.57622	0.72288	0.76559	0.65367	0.16194
	1.66529	0.43555	0.51616	0.57936	0.71327	0.7727	0.64983	0.13125
	1.6651	0.4351	0.50917	0.57735	0.71169	0.77582	0.63464	0.16155
	1.66491	0.42933	0.5131	0.60204	0.72071	0.79118	0.66228	0.11098
	1.66472	0.41811	0.52499	0.57697	0.71327	0.79992	0.69525	0.11305
	1.66452	0.42075	0.52379	0.5952	0.69584	0.77309	0.58993	0.1527
	1.66433	0.42819	0.53433	0.59348	0.69143	0.76932	0.59267	0.13282
	1.66414	0.41771	0.53417	0.57555	0.71452	0.80774	0.65445	0.1099
	1.66394	0.41933	0.52507	0.57223	0.71262	0.77779	0.64928	0.1095
	1.66375	0.41601	0.52531	0.56362	0.70005	0.82653	0.60269	0.13282
	1.66356	0.42422	0.51195	0.56344	0.69814	0.80519	0.60371	0.11983
	1.66337	0.42243	0.51739	0.56582	0.71091	0.80809	0.61115	0.1344
	1.66317	0.41536	0.51994	0.56019	0.69899	0.82894	0.57725	0.14974
	1.66298	0.40907	0.51588	0.56912	0.68221	0.7932	0.59377	0.13548
	1.66279	0.41605	0.52519	0.55402	0.69603	0.83408	0.65899	0.15348
	1.6626	0.41499	0.52411	0.57267	0.72091	0.79369	0.65061	0.171
	1.66241	0.41063	0.52471	0.58099	0.72755	0.83158	0.67512	0.1527
	1.66221	0.41116	0.52741	0.56336	0.71242	0.87276	0.59416	0.1404
	1.66202	0.41039	0.51664	0.5643	0.69544	0.89603	0.58014	0.16057
	1.66183	0.40986	0.5137	0.56835	0.7113	0.85313	0.62673	0.17473
	1.66164	0.39954	0.5067	0.5511	0.70084	0.83166	0.60074	0.12161
	1.66144	0.39054	0.50042	0.5551	0.68721	0.82179	0.63307	0.13223
	1.66125	0.39184	0.50539	0.54573	0.69577	0.87983	0.61303	0.11964
	1.66106	0.39359	0.49283	0.55227	0.70117	0.86218	0.63386	0.15821
	1.66087	0.38773	0.51517	0.5477	0.71874	0.82815	0.62587	0.13489
	1.66068	0.38083	0.5164	0.55702	0.70452	0.83478	0.61499	0.10931
	1.66048	0.37907	0.52081	0.56161	0.70735	0.80471	0.65069	0.13085
	1.66029	0.38128	0.53202	0.55776	0.70018	0.83263	0.66158	0.14571
	1.6601	0.38079	0.52264	0.55981	0.70722	0.80866	0.65547	0.13804
	1.65991	0.38503	0.53536	0.5577	0.70426	0.86978	0.69807	0.1279
	1.65972	0.39044	0.52141	0.56108	0.68116	0.82258	0.60567	0.13302
	1.65953	0.38987	0.50881	0.56128	0.69189	0.82143	0.64239	0.1522
	1.65933	0.39273	0.51648	0.56115	0.69998	0.84738	0.61859	0.15073
	1.65914	0.38665	0.51258	0.54989	0.69695	0.79764	0.6781	0.10213
	1.65895	0.39853	0.50308	0.568	0.6959	0.85818	0.65633	0.10626
	1.65876	0.40506	0.5166	0.559	0.6784	0.83254	0.68186	0.11354
	1.65857	0.40184	0.50678	0.5462	0.67307	0.8667	0.65821	0.14099
	1.65838	0.39535	0.50928	0.55068	0.6726	0.85709	0.66753	0.16342
	1.65819	0.39596	0.49784	0.54574	0.6905	0.82903	0.6853	0.14443
	1.65799	0.38053	0.5063	0.55302	0.70117	0.88075	0.68006	0.13902
	1.6578	0.37499	0.51672	0.56965	0.70709	0.90082	0.74098	0.1954
	1.65761	0.37416	0.50598	0.53903	0.71248	0.91232	0.72813	0.15486
	1.65742	0.37931	0.51533	0.5378	0.69788	0.906	0.65852	0.13381
	1.65723	0.38539	0.51525	0.54473	0.68353	0.85296	0.7048	0.17218
	1.65704	0.38353	0.5071	0.55371	0.66681	0.80962	0.75812	0.15191
	1.65685	0.3903	0.50571	0.53796	0.67293	0.8606	0.65696	0.15545
	1.65666	0.39523	0.5038	0.5463	0.67951	0.88602	0.65265	0.1584
	1.65647	0.39744	0.50054	0.538	0.66398	0.81019	0.68225	0.10852
	1.65627	0.40577	0.48869	0.53175	0.66635	0.82517	0.6828	0.11846
	1.65608	0.40634	0.47693	0.5274	0.642	0.85032	0.66823	0.13253
	1.65589	0.40828	0.47434	0.54012	0.64898	0.81898	0.70926	0.14394
	1.6557	0.39837	0.48488	0.53404	0.64352	0.87566	0.7037	0.15348
	1.65551	0.39817	0.48026	0.54268	0.65905	0.91627	0.7297	0.15437
	1.65532	0.38987	0.47534	0.54358	0.64793	0.86626	0.69666	0.18083
	1.65513	0.38406	0.48758	0.54456	0.66899	0.84795	0.77457	0.13489
	1.65494	0.38369	0.47601	0.53317	0.65977	0.88571	0.80542	0.11324
	1.65475	0.37708	0.48162	0.53037	0.67162	0.88549	0.74082	0.12593
	1.65456	0.38264	0.47979	0.53394	0.68814	0.82403	0.73925	0.14581
	1.65437	0.3742	0.47629	0.53469	0.65727	0.86991	0.72062	0.15053
	1.65418	0.38493	0.46249	0.53345	0.67734	0.84405	0.72007	0.14886
	1.65399	0.37548	0.4644	0.52239	0.6601	0.90082	0.72367	0.22098
	1.6538	0.37149	0.45908	0.51521	0.65543	0.87544	0.71858	0.20504
	1.65361	0.3755	0.44647	0.53597	0.66444	0.911	0.72625	0.18211
	1.65342	0.37424	0.45363	0.52276	0.6628	0.90376	0.75069	0.15889
	1.65323	0.36851	0.45057	0.51033	0.64872	0.91579	0.61851	0.14699
	1.65304	0.3757	0.44544	0.54219	0.66826	0.95882	0.66252	0.17149
	1.65285	0.37293	0.46703	0.53207	0.65477	0.92031	0.71459	0.14246
	1.65265	0.36788	0.47875	0.52658	0.65911	0.85643	0.68977	0.12731
	1.65247	0.37416	0.47049	0.49684	0.63687	0.97783	0.68053	0.13784
	1.65228	0.36672	0.48798	0.50716	0.65457	0.91895	0.72438	0.18379
	1.65209	0.37299	0.48376	0.50897	0.66148	0.85845	0.72508	0.12416
	1.6519	0.36753	0.48305	0.50667	0.63503	0.8624	0.64028	0.14502
	1.65171	0.3707	0.47979	0.5101	0.62911	0.88396	0.69305	0.14
	1.65152	0.36928	0.47816	0.52288	0.63891	0.88303	0.66283	0.15752
	1.65133	0.37824	0.46234	0.51595	0.63351	0.91776	0.79015	0.1339
	1.65114	0.36751	0.46063	0.513	0.6322	0.90196	0.72578	0.16785
	1.65095	0.37137	0.45995	0.50429	0.64266	0.85669	0.66432	0.1647
	1.65076	0.37029	0.46464	0.51231	0.63345	0.83768	0.71052	0.1708
	1.65057	0.36991	0.45991	0.4999	0.62529	0.87307	0.71153	0.14965
	1.65038	0.37526	0.465	0.4915	0.62858	0.90029	0.73667	0.13882
	1.65019	0.36903	0.47756	0.48175	0.60949	0.86152	0.65351	0.18674
	1.65	0.36543	0.46727	0.4979	0.6145	0.89612	0.64693	0.171
	1.64981	0.35359	0.46846	0.48294	0.63898	0.81494	0.67912	0.19333
	1.64962	0.35326	0.45685	0.47959	0.62305	0.89902	0.80722	0.16922
	1.64943	0.35436	0.44683	0.49899	0.60607	0.91794	0.71271	0.12436
	1.64924	0.35466	0.44783	0.49854	0.61384	0.87197	0.75233	0.1221
	1.64905	0.35829	0.4398	0.48956	0.6064	0.88633	0.67309	0.13282
	1.64886	0.35312	0.4417	0.4936	0.61818	0.93423	0.77324	0.16421
	1.64867	0.35284	0.43677	0.48456	0.61127	0.88826	0.66549	0.15663
	1.64848	0.34854	0.43717	0.47836	0.61318	0.86942	0.74285	0.16549
	1.6483	0.35002	0.43053	0.48284	0.60515	0.90349	0.74513	0.16155
	1.64811	0.3444	0.42306	0.49985	0.62568	0.94573	0.69619	0.17405
	1.64792	0.34408	0.43546	0.49448	0.62233	0.92611	0.70143	0.16037
	1.64773	0.3528	0.42843	0.49858	0.61917	0.90661	0.73753	0.16952
	1.64754	0.3518	0.42942	0.48401	0.6297	0.90218	0.7723	0.201
	1.64735	0.35144	0.43407	0.48565	0.61094	0.86451	0.72837	0.22442
	1.64716	0.34051	0.42946	0.49038	0.60943	0.93366	0.71122	0.18497
	1.64697	0.33777	0.41801	0.48302	0.58778	0.92422	0.68773	0.16431
	1.64679	0.33376	0.42922	0.50315	0.59673	0.87509	0.69767	0.17247
	1.6466	0.33672	0.42298	0.48277	0.6012	0.85976	0.72884	0.20455
	1.64641	0.33869	0.42505	0.48508	0.6039	0.85173	0.72633	0.17729
	1.64622	0.33333	0.42246	0.47953	0.60219	0.8393	0.71521	0.15929
	1.64603	0.33415	0.42421	0.47367	0.61219	0.89506	0.70676	0.13026
	1.64584	0.33802	0.42791	0.47029	0.60495	0.86666	0.75687	0.15388
	1.64565	0.33504	0.42783	0.45761	0.59739	0.88229	0.63174	0.2136
	1.64547	0.33104	0.43697	0.47745	0.58686	0.89353	0.70754	0.18556
	1.64528	0.32669	0.42699	0.47033	0.57876	0.92878	0.71882	0.17552
	1.64509	0.32567	0.42377	0.46474	0.59377	0.92606	0.74998	0.14699
	1.6449	0.32829	0.41555	0.45539	0.59219	0.92554	0.72618	0.1586
	1.64471	0.32713	0.41161	0.46508	0.59857	0.91513	0.76204	0.1766
	1.64452	0.33319	0.41885	0.47946	0.59587	0.87039	0.77136	0.13627
	1.64434	0.33781	0.42465	0.46239	0.60028	0.8462	0.78725	0.15309
	1.64415	0.33325	0.41944	0.45956	0.59021	0.85643	0.72735	0.14158
	1.64396	0.33169	0.41837	0.45508	0.59515	0.85287	0.6835	0.11
	1.64377	0.32604	0.4235	0.46457	0.60061	0.84198	0.7178	0.11236
	1.64358	0.32705	0.42163	0.47456	0.5966	0.87188	0.72375	0.16106
	1.64339	0.3294	0.4237	0.48896	0.57843	0.84883	0.68703	0.14787
	1.64321	0.32606	0.4256	0.47963	0.58515	0.84716	0.681	0.15447
	1.64302	0.3245	0.41892	0.4784	0.58186	0.89384	0.71122	0.14059
	1.64283	0.32936	0.40827	0.47492	0.58107	0.91706	0.73964	0.16194
	1.64264	0.33027	0.41276	0.45787	0.56758	0.88286	0.68569	0.15555
	1.64246	0.33615	0.41582	0.45498	0.56192	0.91021	0.65829	0.14364
	1.64227	0.3341	0.41519	0.46524	0.56007	0.97629	0.68773	0.16155
	1.64208	0.33149	0.42067	0.46471	0.56152	0.97976	0.72939	0.17473
	1.64189	0.33246	0.42286	0.46724	0.56343	0.93098	0.79164	0.16106
	1.64171	0.32892	0.42342	0.45804	0.5733	0.9204	0.7387	0.14177
	1.64152	0.33303	0.42759	0.4653	0.55336	0.94459	0.75852	0.18408
	1.64133	0.33013	0.41356	0.46869	0.54392	0.91105	0.77191	0.1952
	1.64114	0.32371	0.4002	0.46464	0.54721	0.89695	0.74708	0.16883
	1.64096	0.31941	0.40895	0.44992	0.56883	0.94002	0.74364	0.14876
	1.64077	0.32121	0.4074	0.45925	0.5935	0.90099	0.73228	0.16854
	1.64058	0.32229	0.40537	0.4663	0.5787	0.83079	0.76525	0.15899
	1.64039	0.31578	0.40557	0.46519	0.56284	0.88238	0.71929	0.13912
	1.64021	0.31574	0.40604	0.47585	0.57008	0.88374	0.72665	0.18989
	1.64002	0.31983	0.4006	0.48154	0.58028	0.90187	0.71882	0.1647
	1.63983	0.32279	0.40052	0.46892	0.58422	0.89643	0.76102	0.14138
	1.63965	0.32152	0.3967	0.46467	0.57613	0.90898	0.7528	0.13292
	1.63946	0.32014	0.39324	0.4708	0.56567	0.93634	0.69219	0.13804
	1.63927	0.31663	0.39444	0.46264	0.57422	0.95412	0.7286	0.18477
	1.63908	0.31685	0.39698	0.45964	0.56442	0.94617	0.70848	0.17424
	1.6389	0.31667	0.39615	0.45417	0.5558	0.92115	0.72046	0.16194
	1.63871	0.31722	0.39801	0.45191	0.54572	0.92163	0.72524	0.18172
	1.63852	0.30958	0.39853	0.45781	0.54533	0.93555	0.73174	0.15634
	1.63834	0.30009	0.40601	0.44846	0.55079	0.94077	0.77034	0.17159
	1.63815	0.30443	0.40752	0.44864	0.5407	0.92466	0.75076	0.20809
	1.63796	0.30718	0.39225	0.4522	0.53969	0.89651	0.75076	0.20553
	1.63778	0.30183	0.38513	0.45439	0.54829	0.89849	0.78686	0.19618
	1.63759	0.29741	0.38605	0.45047	0.55014	0.884	0.75217	0.17641
	1.6374	0.29889	0.38573	0.43717	0.54565	0.87983	0.77081	0.1464
	1.63722	0.29622	0.38549	0.44668	0.55935	0.90762	0.83235	0.15171
	1.63703	0.29005	0.38597	0.45838	0.55764	0.91487	0.78146	0.16352
	1.63684	0.28886	0.39436	0.46265	0.53639	0.93225	0.77582	0.16234
	1.63666	0.28596	0.40171	0.46403	0.53088	0.91759	0.7925	0.18162
	1.63647	0.28233	0.40358	0.46026	0.53406	0.90859	0.73213	0.18703
	1.63629	0.28115	0.40418	0.45712	0.53984	0.92343	0.75507	0.17355
	1.6361	0.28075	0.39853	0.44481	0.53039	0.90073	0.79085	0.17552
	1.63591	0.28146	0.39579	0.44367	0.53175	0.91311	0.75883	0.17473
	1.63573	0.28523	0.39257	0.45932	0.53572	0.96953	0.76243	0.14404
	1.63554	0.28677	0.39102	0.45146	0.53006	0.93471	0.73409	0.14728
	1.63535	0.28721	0.38665	0.42147	0.52331	0.88435	0.75076	0.1829
	1.63517	0.29751	0.37762	0.41474	0.51707	0.91087	0.77786	0.20396
	1.63498	0.30714	0.36951	0.42181	0.5269	0.92597	0.76321	0.16283
	1.63479	0.30998	0.37225	0.42604	0.52071	0.93752	0.82202	0.13676
	1.63461	0.30544	0.38132	0.42078	0.52741	0.91359	0.84927	0.17995
	1.63442	0.3007	0.38665	0.41766	0.5255	0.93941	0.75037	0.20297
	1.63424	0.29867	0.39106	0.4124	0.53058	0.93058	0.77746	0.19481
	1.63405	0.29622	0.38959	0.40948	0.51925	0.94459	0.87049	0.20966
	1.63387	0.30086	0.38943	0.40127	0.50314	0.93989	0.81341	0.16411
	1.63368	0.30092	0.39583	0.40486	0.51228	0.90402	0.76282	0.17651
	1.63349	0.29251	0.38983	0.40117	0.51245	0.91504	0.79782	0.19244
	1.63331	0.29015	0.39452	0.39936	0.51586	0.96062	0.80307	0.18566
	1.63312	0.29528	0.38855	0.41199	0.52228	0.90442	0.80417	0.17473
	1.63294	0.29433	0.37786	0.40284	0.51771	0.88707	0.77997	0.12357
	1.63275	0.29597	0.37631	0.41243	0.50851	0.8894	0.81575	0.16785
	1.63257	0.30449	0.37114	0.40383	0.50038	0.90464	0.76517	0.17119
	1.63238	0.29613	0.37309	0.40943	0.48938	0.90648	0.74152	0.18093
	1.6322	0.28551	0.35182	0.39612	0.49819	0.94139	0.67935	0.20031
	1.63201	0.28533	0.34745	0.39053	0.50958	0.93089	0.70746	0.20769
	1.63183	0.28719	0.35516	0.39633	0.49258	0.94569	0.76165	0.18034
	1.63164	0.28592	0.34828	0.40226	0.5037	0.92663	0.77942	0.1888
	1.63145	0.28742	0.34892	0.4106	0.50705	0.90328	0.74614	0.13941
	1.63127	0.28667	0.36089	0.40264	0.51759	0.96272	0.74904	0.15132
	1.63109	0.28517	0.35361	0.40481	0.49273	0.97164	0.69634	0.21517
	1.6309	0.2891	0.356	0.41498	0.47505	0.9103	0.70801	0.17346
	1.63071	0.2848	0.356	0.41913	0.49274	0.93151	0.7889	0.16903
	1.63053	0.28363	0.36144	0.40083	0.49419	0.92457	0.77042	0.23544
	1.63035	0.27627	0.36255	0.40565	0.49359	0.9672	0.76196	0.22304
	1.63016	0.27746	0.36021	0.40266	0.4975	0.94292	0.81568	0.23996
	1.62997	0.27446	0.36617	0.40627	0.49612	0.9301	0.79179	0.16293
	1.62979	0.26769	0.35898	0.41369	0.49389	0.97734	0.80041	0.16834
	1.6296	0.27412	0.3591	0.40209	0.47908	0.94802	0.72085	0.20258
	1.62942	0.27308	0.35293	0.39126	0.48339	0.93994	0.82773	0.13843
	1.62924	0.27156	0.35337	0.39016	0.49165	0.97739	0.88012	0.16578
	1.62905	0.273	0.35468	0.39645	0.48314	0.9697	0.9015	0.18762
	1.62887	0.27211	0.35031	0.37436	0.47635	0.92391	0.83956	0.25915
	1.62868	0.26903	0.35274	0.37404	0.47556	0.89823	0.81168	0.16598
	1.6285	0.27238	0.33747	0.39103	0.49015	0.92365	0.86148	0.15417
	1.62831	0.27033	0.35274	0.39652	0.47392	0.93919	0.79023	0.15506
	1.62813	0.26976	0.34832	0.38434	0.47817	0.89362	0.84112	0.22098
	1.62794	0.27829	0.34999	0.37992	0.49278	0.94077	0.82398	0.23091
	1.62776	0.27308	0.35039	0.37871	0.47149	0.90973	0.83024	0.19618
	1.62757	0.27566	0.34447	0.37151	0.49165	0.87136	0.81301	0.15407
	1.62739	0.27079	0.3426	0.37514	0.4912	0.89072	0.74379	0.17277
	1.62721	0.27643	0.34888	0.38188	0.46996	0.90472	0.76776	0.15545
	1.62702	0.27679	0.34395	0.40009	0.48206	0.92404	0.74215	0.19107
	1.62684	0.2746	0.35369	0.36787	0.47417	0.85441	0.81826	0.20582
	1.62665	0.27546	0.34482	0.39356	0.48149	0.84334	0.85765	0.19608
	1.62647	0.27641	0.34073	0.38092	0.46946	0.90363	0.76306	0.18044
	1.62628	0.27041	0.35186	0.36303	0.47569	0.90156	0.80683	0.15024
	1.6261	0.26978	0.3352	0.36252	0.45648	0.85164	0.71576	0.21586
	1.62592	0.27138	0.35234	0.40012	0.47725	0.89972	0.72297	0.21389
	1.62573	0.26615	0.34439	0.38537	0.48264	0.95724	0.69337	0.2501
	1.62555	0.26416	0.34459	0.3977	0.47342	0.89234	0.77574	0.20986
	1.62537	0.25646	0.33302	0.37353	0.47687	0.94551	0.81865	0.2259
	1.62518	0.26001	0.34844	0.37716	0.47687	0.94749	0.73957	0.21832
	1.625	0.2638	0.35039	0.38891	0.47516	0.98902	0.81779	0.22599
	1.62481	0.25454	0.33922	0.38826	0.4587	0.94345	0.77903	0.21625
	1.62463	0.25591	0.33576	0.37549	0.44392	0.92316	0.80346	0.20838
	1.62445	0.2653	0.34868	0.37297	0.46104	0.95482	0.78334	0.21379
	1.62426	0.2612	0.32983	0.37107	0.46588	0.95447	0.926	0.17975
	1.62408	0.26098	0.32083	0.38013	0.46013	0.94946	0.78083	0.19776
	1.6239	0.25593	0.32436	0.34599	0.46072	0.93954	0.83502	0.2012
	1.62371	0.25385	0.30479	0.36183	0.43029	0.96106	0.79673	0.2441
	1.62353	0.25237	0.3189	0.33011	0.44574	0.86973	0.86289	0.20582
	1.62335	0.24709	0.32047	0.37224	0.42963	0.9697	0.76689	0.18142
	1.62316	0.25719	0.32762	0.36889	0.43904	0.92734	0.87581	0.23406
	1.62298	0.2444	0.31394	0.37824	0.45307	0.98529	0.84512	0.17778
	1.6228	0.25097	0.31079	0.36118	0.44709	0.97994	0.8293	0.17139
	1.62261	0.25999	0.31722	0.36597	0.45327	0.94929	0.98959	0.2442
	1.62243	0.25326	0.31611	0.36795	0.43154	0.91056	0.85295	0.16982
	1.62225	0.25687	0.31751	0.3821	0.44677	0.88545	0.81411	0.21635
	1.62206	0.24766	0.32856	0.3722	0.44403	0.90332	0.7705	0.16854
	1.62188	0.25889	0.31805	0.35457	0.43313	0.94942	0.90001	0.16854
	1.6217	0.24316	0.31768	0.3659	0.43704	0.83768	0.83032	0.16863
	1.62151	0.24336	0.32004	0.35938	0.44095	0.95934	0.76063	0.18811
	1.62133	0.2508	0.34614	0.35529	0.45469	0.86336	0.88513	0.22717
	1.62115	0.24866	0.33318	0.35773	0.43714	0.9067	0.80785	0.19805
	1.62097	0.25156	0.31747	0.35694	0.42345	0.87245	0.84582	0.13991
	1.62078	0.24466	0.34292	0.35049	0.44001	0.9107	0.77746	0.26427
	1.6206	0.25145	0.33063	0.3664	0.44351	0.89002	0.83713	0.21861
	1.62042	0.2478	0.34149	0.35403	0.43087	0.97866	0.87644	0.15092
	1.62024	0.2471	0.3269	0.3497	0.452	0.89687	0.90009	0.17739
	1.62005	0.24993	0.33208	0.35744	0.43892	0.89814	0.87096	0.15024
	1.61987	0.24572	0.3391	0.3609	0.44711	0.94837	0.80276	0.20514
	1.61969	0.24087	0.31916	0.34859	0.43137	0.85946	0.8293	0.19845
	1.61951	0.2371	0.30352	0.3402	0.4336	0.92892	0.75726	0.25344
	1.61932	0.23743	0.3153	0.34205	0.44055	0.97427	0.80417	0.1832
	1.61914	0.24152	0.32165	0.35062	0.44038	0.91579	0.81474	0.22412
	1.61896	0.23834	0.30921	0.35123	0.43366	0.94389	0.7575	0.20927
	1.61878	0.24134	0.3239	0.33989	0.43435	0.95043	0.81771	0.21684
	1.61859	0.23945	0.31434	0.36074	0.43506	0.97884	0.83744	0.1279
	1.61841	0.24122	0.32922	0.35523	0.42736	0.93357	0.8174	0.20897
	1.61823	0.23856	0.30853	0.32926	0.41949	0.98437	0.84363	0.19107
	1.61804	0.23882	0.31373	0.34807	0.41994	0.95864	0.83251	0.16185
	1.61786	0.24468	0.3103	0.3306	0.40952	0.90824	0.76118	0.10636
	1.61768	0.2352	0.30946	0.33559	0.42228	1	0.78083	0.16991
	1.6175	0.23779	0.31222	0.35535	0.41531	0.99653	0.72226	0.17857
	1.61732	0.23588	0.3018	0.33474	0.41131	0.93304	0.78271	0.1527
	1.61714	0.23211	0.30758	0.36096	0.4155	0.84831	0.78529	0.16627
	1.61695	0.23331	0.29867	0.35095	0.42298	0.88286	0.70989	0.15181
	1.61677	0.23238	0.29102	0.35092	0.40028	0.90859	0.79947	0.183
	1.61659	0.22731	0.29311	0.34282	0.40496	0.93032	0.76204	0.15476
	1.61641	0.22668	0.28855	0.3568	0.40746	0.90363	0.91919	0.20769
	1.61623	0.22721	0.30176	0.35669	0.41764	0.92439	0.84888	0.15968
	1.61604	0.22548	0.28631	0.33825	0.42772	0.94011	0.87041	0.22344
	1.61586	0.22563	0.29551	0.33557	0.42434	0.93853	0.88435	0.20464
	1.61568	0.22851	0.3052	0.34388	0.42175	0.89063	0.9051	0.19008
	1.6155	0.22956	0.29491	0.33606	0.41061	0.8991	0.7932	0.26928
	1.61532	0.2295	0.30445	0.33205	0.41156	0.92444	0.82633	0.17385
	1.61514	0.22034	0.29772	0.32159	0.42454	0.92914	0.81356	0.23711
	1.61496	0.22656	0.29657	0.32264	0.42255	0.90086	0.90244	0.19353
	1.61477	0.22802	0.29075	0.32804	0.42196	0.82741	0.82437	0.21812
	1.61459	0.21865	0.28802	0.32654	0.42367	0.91952	0.83737	0.17287
	1.61441	0.22615	0.3009	0.33695	0.42614	0.9744	0.85295	0.20582
	1.61423	0.22265	0.3012	0.34306	0.41067	0.92646	0.84841	0.26427
	1.61405	0.22074	0.29045	0.32529	0.40536	0.91175	0.8163	0.21527
	1.61387	0.22064	0.28402	0.32398	0.40305	0.90152	0.81395	0.19835
	1.61369	0.21565	0.28205	0.31811	0.39792	0.83786	0.82773	0.1832
	1.6135	0.22005	0.2833	0.31354	0.39658	0.83008	0.84324	0.15624
	1.61332	0.22064	0.27924	0.32217	0.39758	0.9031	0.79336	0.18674
	1.61314	0.22086	0.27244	0.30894	0.39938	0.89511	0.80041	0.19097
	1.61296	0.2181	0.26893	0.31611	0.39986	0.879	0.79038	0.2254
	1.61278	0.21888	0.27366	0.32323	0.40525	0.90297	0.74967	0.22294
	1.6126	0.22327	0.27576	0.31698	0.41435	0.90859	0.91121	0.23249
	1.61242	0.22777	0.28169	0.32833	0.41641	0.94929	0.92561	0.17985
	1.61224	0.22619	0.29332	0.3273	0.39422	0.86841	0.84089	0.18792
	1.61206	0.22504	0.29683	0.33582	0.41608	0.90301	0.81575	0.23396
	1.61188	0.22285	0.29512	0.33336	0.40189	0.92303	0.84387	0.22619
	1.6117	0.22611	0.29927	0.32674	0.38922	0.98002	0.80456	0.22501
	1.61151	0.22411	0.29107	0.31695	0.39183	0.95083	0.79023	0.20701
	1.61133	0.21598	0.29197	0.31595	0.38965	0.92936	0.83643	0.17778
	1.61115	0.21665	0.28604	0.32209	0.3959	0.95078	0.83846	0.21714
	1.61097	0.21839	0.2793	0.29638	0.39879	0.88404	0.8856	0.23081
	1.61079	0.21987	0.28223	0.29545	0.41214	0.88993	0.87174	0.22117
	1.61061	0.22571	0.27986	0.29829	0.40568	0.91355	0.96155	0.12426
	1.61043	0.22494	0.28244	0.30283	0.39946	0.91333	0.89946	0.18752
	1.61025	0.22329	0.28032	0.30435	0.39086	0.90016	0.85232	0.25089
	1.61007	0.21798	0.27297	0.31095	0.38375	0.89739	0.86007	0.2442
	1.60989	0.2146	0.27509	0.31883	0.38528	0.91917	0.76956	0.27676
	1.60971	0.21472	0.27409	0.32212	0.39157	0.9496	0.79438	0.25128
	1.60953	0.20998	0.26639	0.3259	0.39403	0.88576	0.82139	0.19599
	1.60935	0.21358	0.2635	0.3308	0.39446	0.8408	0.87158	0.17267
	1.60917	0.21089	0.2723	0.31035	0.39722	0.9362	0.81638	0.25748
	1.60899	0.20201	0.2733	0.296	0.39904	0.98507	0.83392	0.23131
	1.60881	0.20164	0.27116	0.28962	0.38974	0.89888	0.82116	0.2137
	1.60863	0.20618	0.27489	0.28971	0.39163	0.8948	0.79266	0.20956
	1.60845	0.20781	0.27562	0.28899	0.37764	0.87175	0.89954	0.22914
	1.60827	0.21077	0.26641	0.29962	0.36979	0.86376	0.9448	0.25974
	1.60809	0.21024	0.26152	0.31266	0.37299	0.8905	0.89946	0.25521
	1.60791	0.20669	0.27299	0.31814	0.37097	0.91759	0.8737	0.22973
	1.60773	0.2055	0.27549	0.31349	0.37076	0.90055	0.786	0.23013
	1.60755	0.19958	0.2681	0.30714	0.37259	0.89981	0.79563	0.20858
	1.60737	0.19824	0.27088	0.31328	0.37467	0.84211	0.821	0.20051
	1.60719	0.20055	0.27893	0.31669	0.36726	0.85327	0.82664	0.18546
	1.60701	0.20258	0.2784	0.31056	0.37661	0.92268	0.86227	0.20937
	1.60683	0.20438	0.27387	0.31236	0.37125	0.91746	0.84246	0.20966
	1.60665	0.20402	0.26784	0.30865	0.3635	0.94411	0.77598	0.21704
	1.60647	0.20288	0.26401	0.29933	0.37328	0.94046	0.7416	0.19904
	1.60629	0.20521	0.263	0.29372	0.37026	0.8851	0.75147	0.18044
	1.60611	0.20625	0.26889	0.29936	0.37164	0.89094	0.81818	0.17808
	1.60593	0.20323	0.27287	0.29962	0.36179	0.91943	0.83713	0.18566
[truncated: 1,482 more rows]

## Sheet: Figure 1f
Figure 1f
	Energy	Normalized PL Intensity	Energy	Normalized PL Intensity	Normalized PL Intensity	Normalized PL Intensity	Normalized PL Intensity	Normalized PL Intensity	Normalized PL Intensity
	eV		eV
		4K		75K	100K	150K	200K	250K	300K
	2.10018	0.00731	2.10018	0.03437	0.02305	0.0241	0.00892	0.0168	0.05862
	2.09988	0.00607	2.09988	0.0361	0.02417	0.02008	0.01267	0.01725	0.04757
	2.09957	0.00632	2.09957	0.0299	0.02808	0.01893	0.00725	0.01568	0.05016
	2.09926	0.00582	2.09926	0.01983	0.01963	0.01763	0.00517	0.01525	0.05837
	2.09896	0.00503	2.09896	0.02916	0.03166	0.0172	0.0084	0.01856	0.06038
	2.09865	0.00697	2.09865	0.02748	0.02393	0.0172	0.01192	0.01778	0.0484
	2.09834	0.0062	2.09834	0.03108	0.02639	0.01473	0.01204	0.01641	0.05569
	2.09804	0.00574	2.09804	0.02578	0.02934	0.01618	0.00942	0.01489	0.06624
	2.09773	0.00599	2.09773	0.02817	0.02221	0.02197	0.01146	0.01251	0.06298
	2.09743	0.0054	2.09743	0.02886	0.02602	0.02763	0.01208	0.01593	0.09413
	2.09712	0.00557	2.09712	0.02438	0.02247	0.02123	0.00954	0.01556	0.04949
	2.09682	0.00566	2.09682	0.01371	0.02409	0.01947	0.00703	0.01496	0.05695
	2.09651	0.0062	2.09651	0.01772	0.01848	0.01734	0.01118	0.01354	0.06105
	2.09621	0.00702	2.09621	0.02257	0.0285	0.01875	0.01117	0.01484	0.05217
	2.0959	0.00805	2.0959	0.02927	0.03072	0.02387	0.01157	0.01671	0.06247
	2.0956	0.00733	2.0956	0.02685	0.02678	0.02585	0.01415	0.01706	0.06875
	2.09529	0.00597	2.09529	0.02098	0.02983	0.0238	0.01435	0.016	0.0639
	2.09499	0.00614	2.09499	0.0183	0.02143	0.02039	0.01138	0.01683	0.06532
	2.09468	0.00614	2.09468	0.02334	0.02858	0.01994	0.01267	0.0154	0.06406
	2.09438	0.00678	2.09438	0.02348	0.02673	0.0255	0.01075	0.01497	0.06515
	2.09407	0.00673	2.09407	0.02285	0.02351	0.02555	0.01154	0.01568	0.04623
	2.09377	0.00685	2.09377	0.02532	0.02936	0.02516	0.01385	0.01575	0.04514
	2.09346	0.00613	2.09346	0.02672	0.01994	0.02488	0.01339	0.0171	0.05192
	2.09316	0.00571	2.09316	0.03355	0.01527	0.01976	0.0117	0.01842	0.06507
	2.09286	0.00692	2.09286	0.04021	0.02033	0.02153	0.01119	0.01885	0.07303
	2.09255	0.00812	2.09255	0.03895	0.02164	0.02838	0.01283	0.01494	0.05653
	2.09225	0.00842	2.09225	0.03231	0.02286	0.02286	0.01231	0.01462	0.05234
	2.09194	0.00755	2.09194	0.02427	0.02542	0.02017	0.01174	0.01803	0.05234
	2.09164	0.00619	2.09164	0.02235	0.02448	0.02216	0.01125	0.01667	0.05979
	2.09133	0.00645	2.09133	0.02296	0.02391	0.02156	0.01209	0.01617	0.07973
	2.09103	0.00747	2.09103	0.02452	0.03341	0.02343	0.01068	0.01579	0.07964
	2.09073	0.00617	2.09073	0.03075	0.03268	0.0198	0.009	0.01676	0.08115
	2.09042	0.00631	2.09042	0.02858	0.02218	0.02796	0.01153	0.01706	0.09028
	2.09012	0.00679	2.09012	0.02427	0.02479	0.02635	0.01042	0.01438	0.05737
	2.08982	0.00707	2.08982	0.0257	0.02263	0.01898	0.01175	0.01608	0.05234
	2.08952	0.00694	2.08952	0.02581	0.02046	0.02277	0.01015	0.01821	0.05234
	2.08921	0.00785	2.08921	0.01915	0.01668	0.02812	0.00855	0.01612	0.05234
	2.08891	0.0072	2.08891	0.02356	0.02521	0.02471	0.01216	0.01469	0.04673
	2.0886	0.00745	2.0886	0.02984	0.02858	0.02244	0.01395	0.01588	0.04405
	2.0883	0.0084	2.0883	0.03719	0.02495	0.02298	0.01176	0.0168	0.05276
	2.088	0.00633	2.088	0.02685	0.02884	0.02205	0.01242	0.01673	0.04857
	2.0877	0.00626	2.0877	0.01659	0.02472	0.02081	0.01394	0.01692	0.06993
	2.08739	0.00729	2.08739	0.02502	0.02688	0.02934	0.01548	0.01414	0.0618
	2.08709	0.0071	2.08709	0.01871	0.01743	0.02654	0.01674	0.0135	0.0788
	2.08679	0.00675	2.08679	0.02406	0.02819	0.02391	0.01071	0.01466	0.05427
	2.08648	0.00675	2.08648	0.02674	0.032	0.03457	0.01287	0.01776	0.04204
	2.08618	0.00515	2.08618	0.02203	0.02594	0.02296	0.01087	0.01603	0.05686
	2.08588	0.00566	2.08588	0.02118	0.01026	0.02015	0.01406	0.0136	0.04045
	2.08558	0.00686	2.08558	0.02652	0.02372	0.02564	0.0116	0.01709	0.03643
	2.08528	0.0069	2.08528	0.02809	0.02325	0.02798	0.01352	0.01637	0.06406
	2.08498	0.00682	2.08498	0.01725	0.02944	0.01489	0.00823	0.013	0.04891
	2.08467	0.00867	2.08467	0.01679	0.02853	0.01391	0.01215	0.01129	0.06758
	2.08437	0.00685	2.08437	0.01723	0.02091	0.02303	0.01359	0.01336	0.06348
	2.08407	0.00564	2.08407	0.02957	0.00718	0.02487	0.01177	0.01234	0.07353
	2.08377	0.00474	2.08377	0.02268	0.02615	0.01997	0.01146	0.01132	0.05837
	2.08347	0.0059	2.08347	0.0234	0.02137	0.02569	0.01044	0.01429	0.09388
	2.08317	0.00769	2.08317	0.02971	0.01973	0.02378	0.01525	0.01403	0.08718
	2.08286	0.00519	2.08286	0.03939	0.02268	0.0202	0.00896	0.01789	0.04037
	2.08256	0.00621	2.08256	0.02024	0.01002	0.01604	0.01287	0.01684	0.07504
	2.08226	0.00736	2.08226	0.02337	0.02171	0.02074	0.01295	0.01404	0.05259
	2.08196	0.00539	2.08196	0.0299	0.02244	0.02134	0.01366	0.01012	0.05318
	2.08166	0.00601	2.08166	0.01808	0.03205	0.02889	0.00979	0.01262	0.06088
	2.08136	0.00508	2.08136	0.03034	0.03192	0.02067	0.01298	0.01274	0.06013
	2.08106	0.00491	2.08106	0.02008	0.02913	0.01926	0.01491	0.01518	0.04464
	2.08076	0.00678	2.08076	0.02271	0.01944	0.02571	0.01071	0.01167	0.05301
	2.08046	0.00559	2.08046	0.02282	0.03208	0.01562	0.01181	0.00907	0.06892
	2.08016	0.00607	2.08016	0.03355	0.03463	0.02076	0.01397	0.01263	0.0443
	2.07986	0.00607	2.07986	0.02274	0.02949	0.02076	0.01178	0.00905	0.0278
	2.07956	0.00438	2.07956	0.0254	0.02693	0.02076	0.01287	0.01788	0.06867
	2.07926	0.00603	2.07926	0.0175	0.02438	0.01907	0.01075	0.0145	0.08534
	2.07895	0.00607	2.07895	0.02776	0.02184	0.01737	0.01491	0.01097	0.0618
	2.07865	0.00421	2.07865	0.01783	0.02913	0.02225	0.01195	0.01083	0.04514
	2.07835	0.00457	2.07835	0.02751	0.01978	0.01761	0.01385	0.01505	0.06775
	2.07805	0.0046	2.07805	0.02312	0.01918	0.01891	0.00487	0.01283	0.08458
	2.07775	0.00528	2.07775	0.0277	0.03101	0.01905	0.01016	0.01181	0.05544
	2.07746	0.00467	2.07746	0.01835	0.02041	0.01592	0.01268	0.01417	0.06021
	2.07716	0.00504	2.07716	0.02458	0.01689	0.01713	0.00607	0.01362	0.0536
	2.07686	0.00423	2.07686	0.01588	0.01887	0.02036	0.01198	0.01116	0.05268
	2.07655	0.00497	2.07655	0.03113	0.02143	0.01928	0.00719	0.01006	0.08869
	2.07626	0.00488	2.07626	0.01498	0.01514	0.01461	0.00916	0.01302	0.0515
	2.07596	0.00464	2.07596	0.01879	0.02059	0.01533	0.005	0.01353	0.03743
	2.07566	0.00563	2.07566	0.02005	0.02607	0.01272	0.00872	0.01204	0.06381
	2.07536	0.00442	2.07536	0.0178	0.02057	0.01782	0.01231	0.01248	0.06247
	2.07506	0.00491	2.07506	0.02614	0.01292	0.01905	0.0129	0.01046	0.05435
	2.07476	0.0049	2.07476	0.02817	0.01764	0.01076	0.00679	0.01067	0.05276
	2.07446	0.00466	2.07446	0.03031	0.01921	0.0223	0.00526	0.01296	0.06582
	2.07416	0.00518	2.07416	0.02458	0.01321	0.01926	0.01119	0.01215	0.02437
	2.07386	0.00365	2.07386	0.02277	0.02132	0.0213	0.01206	0.01175	0.01775
	2.07356	0.0035	2.07356	0.02482	0.02826	0.01992	0.01181	0.0104	0.01968
	2.07327	0.00435	2.07327	0.02148	0.0219	0.02034	0.00938	0.01261	0.04422
	2.07297	0.00389	2.07297	0.01808	0.01733	0.0208	0.01332	0.01092	0.04673
	2.07267	0.00398	2.07267	0.01931	0.02406	0.01707	0.01352	0.00931	0.06834
	2.07237	0.0029	2.07237	0.01432	0.02151	0.01318	0.00828	0.01286	0.07763
	2.07207	0.00359	2.07207	0.03078	0.01206	0.01697	0.01166	0.01257	0.04891
	2.07178	0.00512	2.07178	0.02425	0.01595	0.02025	0.00878	0.0142	0.04757
	2.07148	0.00509	2.07148	0.02647	0.01923	0.01964	0.00709	0.01474	0.04732
	2.07118	0.00437	2.07118	0.03091	0.02263	0.01452	0.00746	0.01089	0.04455
	2.07088	0.00348	2.07088	0.02389	0.02607	0.02113	0.01099	0.01197	0.07143
	2.07058	0.00407	2.07058	0.02699	0.0237	0.02268	0.01221	0.0107	0.05435
	2.07029	0.00507	2.07029	0.02754	0.02665	0.0219	0.01113	0.01019	0.03635
	2.06999	0.00459	2.06999	0.02883	0.02166	0.02254	0.01207	0.01306	0.04137
	2.06969	0.00412	2.06969	0.02277	0.02132	0.01734	0.00963	0.01121	0.04464
	2.06939	0.00397	2.06939	0.02057	0.02135	0.01391	0.01003	0.00854	0.05435
	2.06909	0.00387	2.06909	0.02123	0.01775	0.01391	0.01119	0.01284	0.05636
	2.0688	0.00471	2.0688	0.02164	0.02545	0.01391	0.00765	0.01065	0.06231
	2.0685	0.00507	2.0685	0.03034	0.02928	0.01103	0.00831	0.00638	0.0649
	2.0682	0.00405	2.0682	0.02899	0.01576	0.01061	0.00777	0.00931	0.06122
	2.06791	0.00377	2.06791	0.02427	0.01323	0.01494	0.0076	0.0132	0.06122
	2.06761	0.00412	2.06761	0.02554	0.01524	0.01646	0.01078	0.01165	0.06557
	2.06731	0.00424	2.06731	0.02554	0.02203	0.01828	0.01128	0.00725	0.06532
	2.06702	0.00424	2.06702	0.02554	0.0296	0.01739	0.00965	0.00817	0.06122
	2.06672	0.00388	2.06672	0.02554	0.02701	0.01812	0.00856	0.01217	0.06524
	2.06642	0.00374	2.06642	0.02554	0.02333	0.02092	0.00908	0.01313	0.05385
	2.06613	0.00353	2.06613	0.02178	0.02166	0.0191	0.00915	0.011	0.03258
	2.06583	0.00347	2.06583	0.01865	0.02328	0.01755	0.01152	0.00827	0.03559
	2.06553	0.00366	2.06553	0.01893	0.02526	0.01641	0.01511	0.00808	0.04472
	2.06524	0.0037	2.06524	0.01857	0.02628	0.01739	0.01278	0.01138	0.06599
	2.06494	0.00371	2.06494	0.01901	0.02294	0.01882	0.0092	0.01185	0.08751
	2.06465	0.00344	2.06465	0.01742	0.02863	0.01594	0.00946	0.01037	0.0644
	2.06435	0.00349	2.06435	0.02063	0.02764	0.01351	0.01032	0.0118	0.04145
	2.06405	0.00402	2.06405	0.02246	0.02164	0.02018	0.00799	0.00943	0.04598
	2.06376	0.00493	2.06376	0.02145	0.02675	0.01912	0.00772	0.00965	0.0675
	2.06346	0.00383	2.06346	0.02438	0.02187	0.01912	0.01145	0.0107	0.06298
	2.06317	0.00444	2.06317	0.01934	0.02098	0.01973	0.01	0.01419	0.03936
	2.06287	0.00437	2.06287	0.02104	0.01931	0.02142	0.01151	0.01446	0.05318
	2.06258	0.00414	2.06258	0.02008	0.02098	0.01976	0.01552	0.01267	0.07236
	2.06228	0.00334	2.06228	0.02389	0.02445	0.01557	0.01151	0.01099	0.07009
	2.06199	0.00471	2.06199	0.01934	0.02448	0.01914	0.01076	0.00946	0.04807
	2.06169	0.00373	2.06169	0.01509	0.02297	0.01812	0.00981	0.01473	0.04614
	2.06139	0.00278	2.06139	0.0116	0.02075	0.01664	0.00779	0.01386	0.05812
	2.0611	0.00424	2.0611	0.01673	0.0231	0.02144	0.00917	0.01047	0.03048
	2.0608	0.00369	2.0608	0.01753	0.02064	0.02422	0.01188	0.01156	0.03869
	2.06051	0.00314	2.06051	0.02625	0.02385	0.01564	0.01406	0.01176	0.05301
	2.06021	0.00331	2.06021	0.02641	0.0207	0.02006	0.01128	0.01342	0.07219
	2.05992	0.00372	2.05992	0.02079	0.01561	0.01433	0.01246	0.01099	0.04949
	2.05963	0.00335	2.05963	0.0206	0.01268	0.0076	0.011	0.01334	0.0366
	2.05933	0.00388	2.05933	0.01314	0.01777	0.02225	0.01077	0.00945	0.03827
	2.05903	0.00322	2.05903	0.01747	0.02239	0.01893	0.00723	0.01123	0.0433
	2.05874	0.00444	2.05874	0.01939	0.02495	0.01265	0.01116	0.01205	0.0381
	2.05845	0.00388	2.05845	0.02565	0.02709	0.02146	0.01259	0.00954	0.04489
	2.05815	0.00484	2.05815	0.01289	0.02709	0.01543	0.01144	0.01151	0.04363
	2.05786	0.00332	2.05786	0.0167	0.02597	0.01421	0.01405	0.01	0.03542
	2.05757	0.00293	2.05757	0.01314	0.01866	0.01615	0.0075	0.01023	0.03166
	2.05727	0.00326	2.05727	0.02052	0.01511	0.01812	0.00737	0.01179	0.05226
	2.05698	0.0041	2.05698	0.0232	0.0208	0.01089	0.00665	0.01169	0.04857
	2.05668	0.00388	2.05668	0.02537	0.01135	0.01414	0.00871	0.01108	0.0773
	2.05639	0.00388	2.05639	0.02246	0.01036	0.01571	0.0094	0.01231	0.06624
	2.05609	0.00394	2.05609	0.01769	0.02414	0.01557	0.00665	0.00847	0.02839
	2.0558	0.00462	2.0558	0.02074	0.01986	0.01419	0.00941	0.01163	0.02898
	2.05551	0.00458	2.05551	0.02751	0.02696	0.01753	0.00566	0.00925	0.03802
	2.05522	0.00386	2.05522	0.01264	0.02474	0.0191	0.01174	0.01198	0.06189
	2.05492	0.00341	2.05492	0.02565	0.02923	0.01723	0.00866	0.01625	0.06842
	2.05463	0.00412	2.05463	0.02578	0.01435	0.01071	0.01078	0.01532	0.0206
	2.05433	0.00388	2.05433	0.03366	0.02195	0.02085	0.01082	0.01178	0.04514
	2.05404	0.00413	2.05404	0.0121	0.01937	0.014	0.01733	0.00912	0.06984
	2.05375	0.0034	2.05375	0.0364	0.02195	0.01056	0.00865	0.01089	0.04514
	2.05346	0.00387	2.05346	0.02049	0.01435	0.01734	0.00861	0.00915	0.07763
	2.05316	0.00555	2.05316	0.02024	0.02928	0.01241	0.00542	0.00999	0.04598
	2.05287	0.00442	2.05287	0.01764	0.01978	0.01393	0.00848	0.01088	0.06097
	2.05258	0.00694	2.05258	0.02011	0.02675	0.00578	0.00757	0.01006	0.06951
	2.05229	0.00408	2.05229	0.01769	0.02714	0.01833	0.00751	0.01254	0.04656
	2.05199	0.00388	2.05199	0.02507	0.01276	0.01919	0.01561	0.01021	0.07579
	2.0517	0.00658	2.0517	0.02071	0.01639	0.02235	0.01125	0.01412	0.02512
	2.05141	0.00461	2.05141	0.03497	0.01214	0.01639	0.00981	0.01531	0.06524
	2.05112	0.00394	2.05112	0.022	0.0255	0.01419	0.0136	0.013	0.07738
	2.05082	0.00583	2.05082	0.03223	0.0203	0.02011	0.00733	0.0135	0.04171
	2.05053	0.0063	2.05053	0.02674	0.01715	0.01941	0.01309	0.01516	0.04405
	2.05024	0.00634	2.05024	0.03036	0.01905	0.01622	0.01219	0.01386	0.05938
	2.04995	0.00488	2.04995	0.02192	0.02816	0.01134	0.01097	0.01665	0.05469
	2.04966	0.00503	2.04966	0.01119	0.02759	0.01779	0.01172	0.01494	0.09505
	2.04936	0.00592	2.04936	0.01838	0.02075	0.02062	0.01008	0.01525	0.0484
	2.04907	0.00569	2.04907	0.02691	0.01942	0.02233	0.01238	0.0154	0.04363
	2.04878	0.0056	2.04878	0.02186	0.02151	0.01711	0.01474	0.01108	0.03182
	2.04849	0.00638	2.04849	0.01813	0.0179	0.0226	0.00999	0.01713	0.068
	2.0482	0.00716	2.0482	0.02181	0.01887	0.019	0.01118	0.01689	0.05887
	2.04791	0.00732	2.04791	0.02299	0.01545	0.01482	0.01106	0.01837	0.05988
	2.04762	0.00676	2.04762	0.01887	0.02798	0.01665	0.00915	0.01627	0.06808
	2.04733	0.00622	2.04733	0.0257	0.02847	0.02394	0.00944	0.01138	0.0577
	2.04703	0.00718	2.04703	0.02043	0.01767	0.02357	0.00892	0.01663	0.05963
	2.04674	0.00703	2.04674	0.02545	0.0255	0.02392	0.01259	0.01835	0.0618
	2.04645	0.00683	2.04645	0.0265	0.03161	0.02934	0.01252	0.01554	0.04405
	2.04616	0.00804	2.04616	0.02381	0.03234	0.02646	0.01191	0.01704	0.06607
	2.04587	0.00905	2.04587	0.02115	0.02699	0.02441	0.01191	0.0181	0.07839
	2.04558	0.00911	2.04558	0.0277	0.02461	0.03028	0.01117	0.01689	0.06147
	2.04529	0.0092	2.04529	0.0257	0.02633	0.02611	0.01301	0.01691	0.08684
	2.045	0.01009	2.045	0.02301	0.03059	0.02382	0.01122	0.0172	0.07596
	2.04471	0.00971	2.04471	0.02652	0.02735	0.02329	0.01256	0.01837	0.07788
	2.04442	0.01084	2.04442	0.03017	0.02297	0.02709	0.0127	0.02071	0.06566
	2.04413	0.00974	2.04413	0.02608	0.01558	0.02744	0.01464	0.02057	0.06909
	2.04384	0.00945	2.04384	0.02304	0.02281	0.03039	0.00958	0.0177	0.06314
	2.04355	0.0115	2.04355	0.02466	0.03134	0.03201	0.01063	0.01794	0.04363
	2.04326	0.00986	2.04326	0.03217	0.02931	0.02929	0.01603	0.02113	0.06155
	2.04297	0.00905	2.04297	0.03659	0.02871	0.02487	0.01737	0.0226	0.06884
	2.04268	0.01201	2.04268	0.03042	0.03127	0.0227	0.01488	0.0231	0.06658
	2.04239	0.01247	2.04239	0.03333	0.02806	0.03139	0.01118	0.02449	0.07478
	2.0421	0.01203	2.0421	0.03042	0.03453	0.03163	0.01153	0.02332	0.0649
	2.04181	0.01274	2.04181	0.01868	0.03993	0.03264	0.01301	0.0193	0.0536
	2.04152	0.01296	2.04152	0.0263	0.03484	0.03371	0.01416	0.01957	0.06231
	2.04123	0.01284	2.04123	0.02965	0.03372	0.03406	0.01519	0.02309	0.05745
	2.04094	0.0121	2.04094	0.0217	0.04147	0.03565	0.01246	0.02304	0.04539
	2.04065	0.01161	2.04065	0.02702	0.0339	0.03308	0.01135	0.02082	0.05351
	2.04036	0.01186	2.04036	0.03782	0.03067	0.03224	0.01249	0.0212	0.06197
	2.04007	0.01164	2.04007	0.0344	0.03787	0.0346	0.01295	0.02345	0.06582
	2.03979	0.0117	2.03979	0.02578	0.03476	0.03668	0.01311	0.02563	0.06264
	2.03949	0.01135	2.03949	0.02458	0.03411	0.03095	0.01193	0.02427	0.07596
	2.03921	0.01091	2.03921	0.02189	0.02756	0.03146	0.01384	0.02199	0.08894
	2.03892	0.0107	2.03892	0.02499	0.02576	0.03387	0.01491	0.02198	0.05619
	2.03863	0.00959	2.03863	0.02784	0.02618	0.03006	0.01392	0.01991	0.04062
	2.03834	0.00953	2.03834	0.0198	0.02675	0.0317	0.01741	0.01991	0.04547
	2.03805	0.0088	2.03805	0.0192	0.03187	0.03032	0.01552	0.01922	0.04221
	2.03776	0.0087	2.03776	0.02477	0.03304	0.03004	0.01006	0.01778	0.04665
	2.03748	0.00846	2.03748	0.02107	0.02889	0.0324	0.0125	0.01757	0.07738
	2.03719	0.00848	2.03719	0.02449	0.02819	0.03628	0.01132	0.01651	0.0886
	2.0369	0.00846	2.0369	0.03382	0.02806	0.02904	0.01374	0.01521	0.05912
	2.03661	0.00732	2.03661	0.02395	0.02294	0.02908	0.01413	0.01692	0.051
	2.03632	0.00691	2.03632	0.01939	0.02289	0.02967	0.01488	0.01601	0.04824
	2.03603	0.00729	2.03603	0.02595	0.02905	0.02509	0.01125	0.0179	0.05376
	2.03575	0.00546	2.03575	0.01873	0.02492	0.02274	0.00942	0.01572	0.04874
	2.03546	0.00533	2.03546	0.01975	0.02028	0.02426	0.00931	0.01503	0.04698
	2.03517	0.00641	2.03517	0.0274	0.02284	0.02695	0.0127	0.01312	0.05167
	2.03488	0.00709	2.03488	0.01621	0.02751	0.02775	0.01622	0.01659	0.01315
	2.03459	0.00531	2.03459	0.01509	0.03098	0.03432	0.01247	0.01631	0.04162
	2.03431	0.00598	2.03431	0.02584	0.02083	0.02275	0.00976	0.01321	0.05594
	2.03402	0.00594	2.03402	0.03204	0.02472	0.01132	0.00779	0.01272	0.07001
	2.03373	0.00502	2.03373	0.02584	0.02529	0.02408	0.01195	0.01525	0.08584
	2.03345	0.00582	2.03345	0.02759	0.0256	0.02125	0.01172	0.01436	0.05569
	2.03316	0.0042	2.03316	0.03286	0.02169	0.0162	0.01064	0.01311	0.06046
	2.03287	0.00551	2.03287	0.02592	0.02837	0.01789	0.00935	0.01202	0.05385
	2.03259	0.00574	2.03259	0.0155	0.02404	0.01739	0.0084	0.01602	0.05385
	2.0323	0.00431	2.0323	0.01865	0.03158	0.00923	0.01157	0.01378	0.051
	2.03201	0.0048	2.03201	0.02093	0.02646	0.01178	0.00978	0.01008	0.04137
	2.03172	0.00316	2.03172	0.01204	0.02255	0.01784	0.00994	0.00994	0.06222
	2.03144	0.00326	2.03144	0.02737	0.02438	0.0176	0.01118	0.00905	0.05988
	2.03115	0.00386	2.03115	0.03459	0.0208	0.009	0.01248	0.00886	0.04882
	2.03087	0.00374	2.03087	0.0198	0.01336	0.02022	0.00947	0.01287	0.07152
	2.03058	0.00444	2.03058	0.01706	0.02362	0.01505	0.01441	0.01347	0.07612
	2.03029	0.00478	2.03029	0.0327	0.01542	0.02209	0.00802	0.01214	0.05393
	2.03	0.00392	2.03	0.02161	0.02453	0.01644	0.01225	0.01426	0.05184
	2.02972	0.00405	2.02972	0.03341	0.02255	0.02212	0.01474	0.01098	0.02847
	2.02943	0.00291	2.02943	0.02639	0.02633	0.01447	0.00869	0.01092	0.02194
	2.02915	0.00298	2.02915	0.03357	0.01211	0.01969	0.00863	0.01013	0.03827
	2.02886	0.00405	2.02886	0.02518	0.01723	0.02593	0.00769	0.01099	0.05293
	2.02858	0.00202	2.02858	0.00987	0.022	0.01938	0.00985	0.01092	0.02939
	2.02829	0.00461	2.02829	0.01764	0.01712	0.02116	0.01199	0.00925	0.03777
	2.02801	0.0034	2.02801	0.01253	0.02218	0.02616	0.01303	0.01183	0.05393
	2.02772	0.00292	2.02772	0.03404	0.02218	0.01933	0.00979	0.0065	0.04572
	2.02743	0.00267	2.02743	0.02589	0.02218	0.0176	0.01633	0.01099	0.06231
	2.02715	0.00267	2.02715	0.02052	0.03239	0.01076	0.00986	0.01276	0.07872
	2.02686	0.00363	2.02686	0.02046	0.02242	0.01407	0.00979	0.01366	0.03836
	2.02658	0.00318	2.02658	0.02046	0.0197	0.02083	0.01085	0.01021	0.03752
	2.02629	0.00293	2.02629	0.03604	0.02949	0.01775	0.00984	0.00837	0.06122
	2.02601	0.00222	2.02601	0.0265	0.02017	0.01433	0.00876	0.01	0.05452
	2.02572	0.00287	2.02572	0.01577	0.01963	0.01415	0.01279	0.01177	0.0618
	2.02544	0.00314	2.02544	0.03009	0.02678	0.01255	0.01408	0.00692	0.07772
	2.02515	0.00272	2.02515	0.03135	0.0203	0.01716	0.01118	0.01142	0.06381
	2.02487	0.00289	2.02487	0.024	0.03359	0.01917	0.00793	0.01027	0.0773
	2.02458	0.0027	2.02458	0.02079	0.02592	0.01164	0.0154	0.0133	0.07897
	2.0243	0.00202	2.0243	0.02768	0.02479	0.01527	0.0077	0.00816	0.04974
	2.02401	0.00215	2.02401	0.03099	0.03377	0.02039	0.01412	0.01053	0.06021
	2.02373	0.00281	2.02373	0.02203	0.0196	0.01662	0.01245	0.01022	0.08375
	2.02345	0.00292	2.02345	0.02049	0.01704	0.02469	0.01106	0.01162	0.04514
	2.02316	0.00251	2.02316	0.01824	0.01921	0.01903	0.01181	0.00739	0.08617
	2.02287	0.00243	2.02287	0.02227	0.02177	0.01763	0.01199	0.00948	0.0613
	2.02259	0.00203	2.02259	0.02765	0.02644	0.01622	0.01377	0.01011	0.06088
	2.02231	0.00312	2.02231	0.02866	0.02117	0.02426	0.01241	0.00938	0.06909
	2.02202	0.00244	2.02202	0.0308	0.01965	0.0194	0.01199	0.01063	0.05762
	2.02174	0.00295	2.02174	0.02499	0.02774	0.02034	0.01199	0.0096	0.0737
	2.02146	0.00241	2.02146	0.01904	0.03197	0.0144	0.00862	0.00991	0.06624
	2.02117	0.00218	2.02117	0.02194	0.02469	0.01772	0.01013	0.01079	0.06884
	2.02089	0.00255	2.02089	0.03344	0.02419	0.01676	0.01336	0.01033	0.05829
	2.02061	0.00158	2.02061	0.02274	0.01334	0.0172	0.01095	0.00878	0.06649
	2.02032	0.00156	2.02032	0.02375	0.01498	0.01386	0.0122	0.00832	0.07688
	2.02004	0.00134	2.02004	0.01816	0.02265	0.01494	0.00995	0.00832	0.08509
	2.01975	0.0019	2.01975	0.01895	0.02299	0.01346	0.0095	0.00641	0.0639
	2.01947	0.00184	2.01947	0.01676	0.02406	0.01367	0.00906	0.00876	0.03685
	2.01919	0.00169	2.01919	0.01884	0.01952	0.01775	0.00948	0.00765	0.05787
	2.01891	0.00153	2.01891	0.01687	0.02409	0.02172	0.01056	0.00956	0.0484
	2.01862	0.00276	2.01862	0.02235	0.02571	0.02399	0.0131	0.01041	0.03769
	2.01834	0.00325	2.01834	0.02419	0.02315	0.0155	0.01061	0.01129	0.03769
	2.01806	0.00333	2.01806	0.02677	0.02727	0.01408	0.01085	0.01018	0.05912
	2.01777	0.00263	2.01777	0.02181	0.02182	0.01374	0.00993	0.01149	0.07085
	2.01749	0.00249	2.01749	0.02293	0.01709	0.01354	0.00941	0.00889	0.06055
	2.01721	0.00238	2.01721	0.01435	0.02503	0.01739	0.00848	0.00983	0.05435
	2.01693	0.00233	2.01693	0.01681	0.02224	0.01209	0.00896	0.00867	0.0443
	2.01664	0.00243	2.01664	0.01846	0.01558	0.01036	0.01112	0.00972	0.04757
	2.01636	0.00215	2.01636	0.0183	0.02354	0.0165	0.01011	0.01192	0.06875
	2.01608	0.00208	2.01608	0.02521	0.0197	0.01545	0.00812	0.01192	0.05083
	2.01579	0.00191	2.01579	0.01958	0.01485	0.00764	0.00826	0.0084	0.06658
	2.01551	0.0021	2.01551	0.02288	0.01853	0.00668	0.01054	0.00958	0.07303
	2.01523	0.00204	2.01523	0.02266	0.0225	0.01276	0.01202	0.01137	0.06331
	2.01495	0.0017	2.01495	0.01945	0.02761	0.01412	0.00626	0.0106	0.08408
	2.01467	0.00195	2.01467	0.02049	0.02602	0.01248	0.00675	0.01102	0.07864
	2.01439	0.00244	2.01439	0.01511	0.01574	0.01599	0.00981	0.00875	0.06264
	2.01411	0.00268	2.01411	0.01648	0.01451	0.01512	0.00928	0.00699	0.06683
	2.01382	0.00232	2.01382	0.02323	0.02599	0.0116	0.00933	0.00831	0.06289
	2.01354	0.00194	2.01354	0.02861	0.02649	0.01332	0.01025	0.01009	0.07411
	2.01326	0.0024	2.01326	0.02515	0.02093	0.01101	0.01261	0.00895	0.07663
	2.01298	0.00281	2.01298	0.01912	0.01762	0.01045	0.01004	0.00573	0.06197
	2.0127	0.00214	2.0127	0.02301	0.01772	0.01653	0.00766	0.00595	0.0747
	2.01242	0.00198	2.01242	0.02016	0.01931	0.01866	0.00956	0.00822	0.07571
	2.01213	0.00247	2.01213	0.01819	0.01636	0.01477	0.01065	0.01075	0.07102
	2.01185	0.00199	2.01185	0.02268	0.02124	0.01007	0.00965	0.01135	0.06423
	2.01157	0.0013	2.01157	0.01898	0.01871	0.00905	0.00611	0.00779	0.04782
	2.01129	0.000429061	2.01129	0.0206	0.01816	0.01174	0.00277	0.00705	0.04765
	2.01101	0.00101	2.01101	0.01544	0.01777	0.01662	0.00876	0.00925	0.05335
	2.01073	0.00241	2.01073	0.01407	0.0184	0.0177	0.00997	0.00891	0.04405
	2.01045	0.00203	2.01045	0.02606	0.01934	0.01831	0.01125	0.00835	0.05745
	2.01017	0.00228	2.01017	0.0232	0.01574	0.01702	0.00833	0.00741	0.05988
	2.00989	0.00244	2.00989	0.01882	0.02751	0.01426	0.00622	0.00657	0.06013
	2.00961	0.00179	2.00961	0.02419	0.02328	0.01826	0.00875	0.00658	0.05477
	2.00933	0.00102	2.00933	0.02976	0.01459	0.01833	0.0106	0.00439	0.0345
	2.00905	0.00234	2.00905	0.02523	0.02015	0.01756	0.01053	0.008	0.05519
	2.00877	0.00261	2.00877	0.02255	0.02808	0.02066	0.01269	0.00925	0.04045
	2.00848	0.00251	2.00848	0.02142	0.01793	0.01845	0.01328	0.00925	0.04388
	2.0082	0.00268	2.0082	0.02035	0.02049	0.01597	0.01065	0.00925	0.04941
	2.00792	0.00249	2.00792	0.01539	0.02237	0.0169	0.01102	0.0083	0.07504
	2.00765	0.00226	2.00765	0.02474	0.02169	0.01856	0.01312	0.00726	0.05862
	2.00737	0.00299	2.00737	0.02614	0.02166	0.01641	0.01013	0.01085	0.05234
	2.00709	0.00255	2.00709	0.01794	0.02451	0.01692	0.01146	0.00767	0.07696
	2.00681	0.00254	2.00681	0.01915	0.01923	0.01503	0.01314	0.00836	0.09053
	2.00653	0.00152	2.00653	0.02222	0.03142	0.01588	0.01268	0.00683	0.06591
	2.00625	0.00258	2.00625	0.01684	0.01981	0.00977	0.01096	0.003	0.04631
	2.00597	0.0021	2.00597	0.01355	0.02764	0.01286	0.01096	0.01015	0.04949
	2.00569	0.0017	2.00569	0.01843	0.01908	0.01332	0.01096	0.01015	0.06139
	2.00541	0.00174	2.00541	0.02112	0.02579	0.00937	0.0104	0.01061	0.0546
	2.00513	0.00183	2.00513	0.02164	0.01681	0.01164	0.00839	0.01242	0.05594
	2.00485	0.00121	2.00485	0.01456	0.01503	0.01496	0.01173	0.01083	0.06415
	2.00457	0.00118	2.00457	0.02724	0.01903	0.00811	0.01033	0.01401	0.07244
	2.00429	0.00125	2.00429	0.0325	0.02813	0.00397	0.01216	0.01039	0.07738
	2.00401	0.003	2.00401	0.02002	0.01495	0.01559	0.00577	0.01109	0.06197
	2.00373	0.00181	2.00373	0.01673	0.0178	0.01199	0.00829	0.00488	0.05201
	2.00345	0.00264	2.00345	0.02855	0.02164	0.00839	0.01315	0.00558	0.03224
	2.00318	0.00219	2.00318	0.02444	0.01532	0.01699	0.01268	0.00526	0.05544
	2.0029	0.00221	2.0029	0.00817	0.022	0.00896	0.00787	0.00989	0.06239
	2.00262	0.00246	2.00262	0.02123	0.01775	0.0076	0.00981	0.00688	0.05527
	2.00234	0.00266	2.00234	0.02836	0.0244	0.01092	0.00897	0.01086	0.06206
	2.00206	0.00216	2.00206	0.02019	0.0149	0.01272	0.01186	0.00756	0.04648
	2.00179	0.00147	2.00179	0.00993	0.01963	0.01588	0.0077	0.00917	0.04673
	2.0015	0.0017	2.0015	0.01256	0.01467	0.0127	0.00784	0.00672	0.05452
	2.00123	0.0015	2.00123	0.01259	0.01475	0.0177	0.01311	0.01194	0.04656
	2.00095	0.00414	2.00095	0.01533	0.01978	0.01429	0.00988	0.01016	0.05502
	2.00067	0.00146	2.00067	0.02342	0.01208	0.01602	0.0077	0.00837	0.09622
	2.00039	0.00195	2.00039	0.00993	0.00953	0.01087	0.01422	0.01106	0.03023
	2.00012	0.00171	2.00012	0.02054	0.02733	0.01595	0.01319	0.0093	0.05443
	1.99984	0.00194	1.99984	0.01808	0.02255	0.0194	0.01103	0.00752	0.06289
	1.99956	0.00266	1.99956	0.02587	0.02242	0.01283	0.00782	0.00921	0.03115
	1.99928	0.00292	1.99928	0.02614	0.02242	0.02247	0.00875	0.00928	0.05368
	1.999	0.00247	1.999	0.02359	0.01268	0.01153	0.00777	0.00759	0.06264
	1.99873	0.00244	1.99873	0.01585	0.01211	0.02053	0.00771	0.00749	0.04765
	1.99845	0.00199	1.99845	0.0178	0.02164	0.01005	0.00569	0.00915	0.04656
	1.99817	0.00173	1.99817	0.02049	0.01537	0.01069	0.00553	0.00764	0.0541
	1.9979	0.00171	1.9979	0.02074	0.01237	0.01085	0.00947	0.00586	0.06231
	1.99762	0.00192	1.99762	0.02074	0.01903	0.01702	0.0099	0.00889	0.02621
	1.99734	0.0013	1.99734	0.01355	0.01075	0.01929	0.00701	0.00691	0.04363
	1.99707	0.00164	1.99707	0.0268	0.00728	0.0195	0.01043	0.00972	0.02487
	1.99679	0.00171	1.99679	0.02655	0.01809	0.01206	0.01005	0.01096	0.03601
	1.99651	0.0015	1.99651	0.02617	0.02208	0.01381	0.01362	0.00955	0.03827
	1.99623	0.00167	1.99623	0.02619	0.01378	0.01141	0.0106	0.00702	0.07319
	1.99596	0.0013	1.99596	0.01492	0.02072	0.00799	0.00718	0.00958	0.04539
	1.99568	0.00283	1.99568	0.01706	0.02247	0.01166	0.01022	0.00871	0.04514
	1.9954	0.00239	1.9954	0.02024	0.01618	0.00699	0.011	0.00912	0.05335
	1.99513	0.00141	1.99513	0.01643	0.01472	0.0126	0.0145	0.00929	0.06155
	1.99485	0.0016	1.99485	0.02178	0.01065	0.00886	0.01106	0.00929	0.08291
	1.99457	0.00247	1.99457	0.02137	0.02164	0.01685	0.00906	0.01279	0.04288
	1.9943	0.0025	1.9943	0.01659	0.01712	0.01819	0.00714	0.00895	0.04288
	1.99402	0.00207	1.99402	0.02359	0.02062	0.01648	0.01078	0.00682	0.04037
	1.99375	0.0025	1.99375	0.01196	0.01475	0.01866	0.00719	0.00862	0.04464
	1.99347	0.00233	1.99347	0.01522	0.01788	0.01442	0.01038	0.00863	0.02831
	1.99319	0.00291	1.99319	0.02795	0.01991	0.00882	0.00971	0.0084	0.04598
	1.99292	0.00248	1.99292	0.02578	0.01806	0.01861	0.01118	0.01033	0.05502
	1.99264	0.00185	1.99264	0.02543	0.02098	0.02055	0.01288	0.01109	0.03735
	1.99236	0.00188	1.99236	0.02054	0.0225	0.01349	0.0132	0.00858	0.04748
	1.99209	0.00179	1.99209	0.02181	0.01895	0.01208	0.01095	0.00566	0.05502
	1.99181	0.00271	1.99181	0.01799	0.01908	0.01496	0.00473	0.00847	0.06624
	1.99154	0.00253	1.99154	0.02444	0.01647	0.00916	0.00593	0.01139	0.06055
	1.99126	0.00236	1.99126	0.02537	0.02665	0.00797	0.00989	0.00905	0.04413
	1.99099	0.00308	1.99099	0.02702	0.01947	0.01365	0.00607	0.00866	0.05996
	1.99071	0.00265	1.99071	0.01684	0.01712	0.01498	0.00546	0.00988	0.0716
	1.99044	0.00297	1.99044	0.01846	0.02156	0.01653	0.00734	0.00851	0.05083
	1.99016	0.00252	1.99016	0.02688	0.01931	0.01889	0.00976	0.00696	0.04874
	1.98989	0.00196	1.98989	0.02071	0.02205	0.01851	0.0097	0.00825	0.06515
	1.98961	0.00313	1.98961	0.01377	0.01584	0.0137	0.00884	0.00824	0.06674
	1.98934	0.00291	1.98934	0.01744	0.0096	0.01395	0.00692	0.00804	0.06825
	1.98906	0.00178	1.98906	0.02238	0.01407	0.01211	0.00745	0.00789	0.07169
	1.98879	0.00202	1.98879	0.02968	0.01443	0.01309	0.00884	0.00904	0.07169
	1.98851	0.00299	1.98851	0.0344	0.01219	0.01513	0.00823	0.0107	0.06708
	1.98824	0.0033	1.98824	0.02847	0.01501	0.01248	0.00655	0.00719	0.04078
	1.98797	0.00318	1.98797	0.02353	0.01182	0.0137	0.00791	0.00634	0.03978
	1.98769	0.00267	1.98769	0.02641	0.01519	0.01702	0.00936	0.00841	0.04639
	1.98742	0.0022	1.98742	0.02337	0.01986	0.01604	0.00997	0.00842	0.04715
	1.98714	0.00195	1.98714	0.01399	0.01999	0.01788	0.01048	0.00887	0.07612
	1.98687	0.00208	1.98687	0.01536	0.01357	0.01786	0.00886	0.00843	0.08014
	1.98659	0.00281	1.98659	0.02611	0.01073	0.0169	0.00988	0.00796	0.05142
	1.98632	0.00295	1.98632	0.02395	0.01616	0.01381	0.01213	0.00927	0.05041
	1.98605	0.0027	1.98605	0.01668	0.0172	0.01391	0.01314	0.01021	0.06348
	1.98577	0.00236	1.98577	0.01936	0.01879	0.01737	0.01183	0.01103	0.07478
	1.9855	0.00294	1.9855	0.01964	0.01623	0.01265	0.00836	0.01161	0.08835
	1.98522	0.00363	1.98522	0.01813	0.01368	0.01115	0.00823	0.01072	0.08835
	1.98495	0.00284	1.98495	0.01467	0.01443	0.01068	0.00746	0.00831	0.0778
	1.98468	0.00239	1.98468	0.01563	0.01741	0.01194	0.00649	0.00573	0.05661
	1.9844	0.00315	1.9844	0.02027	0.01425	0.01585	0.00909	0.0101	0.05368
	1.98413	0.00403	1.98413	0.01758	0.01373	0.02031	0.00931	0.01438	0.07009
	1.98386	0.0027	1.98386	0.02296	0.01999	0.01547	0.00835	0.01112	0.06415
	1.98358	0.00242	1.98358	0.02529	0.0161	0.01505	0.01104	0.00977	0.05117
	1.98331	0.00196	1.98331	0.02161	0.01438	0.01422	0.01025	0.00721	0.06273
	1.98304	0.00257	1.98304	0.02008	0.02349	0.01155	0.00886	0.00727	0.05879
	1.98276	0.00385	1.98276	0.02359	0.02427	0.01148	0.00924	0.00843	0.07445
	1.98249	0.00343	1.98249	0.01813	0.02171	0.01038	0.00959	0.00873	0.06633
	1.98222	0.00228	1.98222	0.01525	0.01999	0.01155	0.0078	0.00904	0.06917
	1.98195	0.00302	1.98195	0.03088	0.01918	0.01139	0.00696	0.00928	0.05837
	1.98167	0.00364	1.98167	0.02488	0.01743	0.01615	0.01029	0.01031	0.04447
	1.9814	0.00401	1.9814	0.01868	0.01665	0.0141	0.01072	0.00923	0.05594
	1.98113	0.00224	1.98113	0.02323	0.01707	0.01169	0.00996	0.00984	0.08969
	1.98085	0.00246	1.98085	0.01547	0.02474	0.01644	0.01026	0.00739	0.06968
	1.98058	0.00461	1.98058	0.01547	0.02829	0.01176	0.01047	0.00934	0.06365
	1.98031	0.00478	1.98031	0.0127	0.02195	0.01099	0.00971	0.01025	0.06792
	1.98004	0.00362	1.98004	0.00795	0.02002	0.01445	0.01188	0.01248	0.08023
	1.97976	0.00373	1.97976	0.01755	0.01759	0.01045	0.01028	0.01007	0.07638
	1.97949	0.00444	1.97949	0.01731	0.01203	0.01365	0.00828	0.00685	0.06926
	1.97922	0.00389	1.97922	0.02598	0.02114	0.01134	0.01044	0.00813	0.0778
	1.97895	0.00482	1.97895	0.0328	0.02252	0.01412	0.01148	0.00987	0.03542
	1.97868	0.00526	1.97868	0.02529	0.01279	0.01826	0.0093	0.00879	0.03367
	1.9784	0.00457	1.9784	0.0189	0.01584	0.01463	0.01127	0.01091	0.08031
	1.97813	0.004	1.97813	0.01245	0.01822	0.02094	0.01139	0.01335	0.07294
	1.97786	0.0034	1.97786	0.02499	0.01099	0.01097	0.00833	0.01158	0.04715
	1.97759	0.00415	1.97759	0.03179	0.0195	0.01097	0.01141	0.01341	0.08601
	1.97732	0.00299	1.97732	0.02979	0.02926	0.01199	0.01277	0.01101	0.06716
	1.97705	0.00477	1.97705	0.01969	0.02085	0.01742	0.01013	0.01049	0.03886
	1.97678	0.00503	1.97678	0.02839	0.01036	0.01422	0.01093	0.01181	0.03785
	1.97651	0.00269	1.97651	0.02493	0.01428	0.01291	0.00985	0.01024	0.03157
	1.97623	0.00442	1.97623	0.03248	0.01028	0.01463	0.00936	0.01015	0.04338
	1.97596	0.00442	1.97596	0.01684	0.01488	0.01583	0.01315	0.00953	0.08115
	1.97569	0.00459	1.97569	0.02861	0.01579	0.01286	0.01168	0.01122	0.08718
	1.97542	0.00637	1.97542	0.02323	0.02545	0.01457	0.00713	0.01162	0.07336
	1.97515	0.00606	1.97515	0.01843	0.02764	0.01665	0.01225	0.00666	0.08642
	1.97488	0.00497	1.97488	0.02049	0.02479	0.02249	0.01313	0.00655	0.05552
	1.97461	0.00582	1.97461	0.01319	0.01749	0.0129	0.01087	0.00517	0.0551
	1.97434	0.00452	1.97434	0.02128	0.01749	0.01618	0.00683	0.01126	0.04757
	1.97406	0.00684	1.97406	0.02896	0.0178	0.01608	0.01005	0.01374	0.05603
	1.97379	0.00563	1.97379	0.02359	0.02764	0.01269	0.01217	0.01027	0.07085
	1.97352	0.00491	1.97352	0.01821	0.01759	0.01101	0.01218	0.01118	0.00603
	1.97325	0.00491	1.97325	0.01552	0.02785	0.01272	0.01327	0.01385	0.03065
	1.97298	0.0054	1.97298	0.02639	0.02526	0.00755	0.01546	0.01116	0.03894
	1.97271	0.0054	1.97271	0.02641	0.01759	0.0144	0.0133	0.00672	0.03903
	1.97244	0.00709	1.97244	0.01577	0.02258	0.01616	0.01113	0.01283	0.03903
	1.97217	0.00617	1.97217	0.03135	0.02519	0.02627	0.01003	0.01208	0.04706
	1.9719	0.00567	1.9719	0.01618	0.01783	0.01662	0.01104	0.01033	0.06323
	1.97163	0.00518	1.97163	0.02329	0.0298	0.02443	0.01005	0.01196	0.0639
	1.97136	0.00655	1.97136	0.0237	0.02315	0.01671	0.00897	0.01037	0.08735
	1.97109	0.00801	1.97109	0.0313	0.02028	0.01781	0.0089	0.01527	0.05795
	1.97082	0.00539	1.97082	0.03184	0.0225	0.02113	0.01394	0.01317	0.05561
	1.97055	0.00561	1.97055	0.02938	0.01326	0.02141	0.0074	0.01214	0.05561
	1.97028	0.0072	1.97028	0.02669	0.02633	0.01204	0.01165	0.00882	0.06314
	1.97001	0.00693	1.97001	0.02159	0.01404	0.02029	0.01121	0.01088	0.06398
	1.96975	0.0084	1.96975	0.02578	0.02378	0.01683	0.01013	0.01196	0.04204
	1.96947	0.00796	1.96947	0.02406	0.01402	0.02377	0.01192	0.0105	0.07529
	1.9692	0.00617	1.9692	0.02137	0.02351	0.01889	0.01313	0.01259	0.05912
	1.96894	0.00632	1.96894	0.01868	0.02529	0.01943	0.00769	0.00914	0.03442
	1.96867	0.00701	1.96867	0.0183	0.02529	0.02551	0.01319	0.01378	0.03777
	1.9684	0.00692	1.9684	0.0251	0.02529	0.02083	0.008	0.01252	0.04606
	1.96813	0.00688	1.96813	0.02644	0.01678	0.01968	0.01034	0.01651	0.06792
	1.96786	0.00828	1.96786	0.02866	0.03181	0.02251	0.01022	0.01088	0.04531
	1.96759	0.00979	1.96759	0.02043	0.02109	0.01201	0.01353	0.0101	0.04581
	1.96732	0.0093	1.96732	0.02263	0.01756	0.01894	0.01352	0.01456	0.0474
	1.96705	0.00967	1.96705	0.02161	0.02772	0.0119	0.01157	0.01425	0.05393
	1.96678	0.00907	1.96678	0.02946	0.02445	0.01333	0.00941	0.01317	0.04933
	1.96652	0.0096	1.96652	0.02773	0.02273	0.01716	0.00809	0.01435	0.06013
	1.96625	0.0102	1.96625	0.02853	0.02077	0.01534	0.00783	0.0107	0.06406
	1.96598	0.01051	1.96598	0.02512	0.02015	0.0145	0.00865	0.00804	0.07646
	1.96571	0.00894	1.96571	0.02175	0.01062	0.01706	0.01134	0.00957	0.08065
	1.96544	0.00889	1.96544	0.01906	0.01662	0.02048	0.00823	0.01158	0.06256
	1.96518	0.01033	1.96518	0.03198	0.0183	0.02268	0.00674	0.01466	0.04983
	1.9649	0.01012	1.9649	0.02773	0.03038	0.01704	0.01061	0.01504	0.05335
	1.96464	0.01052	1.96464	0.03324	0.02485	0.0145	0.00762	0.01351	0.05
	1.96437	0.00963	1.96437	0.0336	0.02195	0.0169	0.00791	0.01236	0.05326
	1.9641	0.00943	1.9641	0.02268	0.02803	0.02032	0.00894	0.01147	0.05586
	1.96383	0.00926	1.96383	0.01835	0.02704	0.02029	0.00967	0.01238	0.07805
	1.96357	0.01007	1.96357	0.02373	0.02876	0.01742	0.00858	0.01239	0.06164
	1.9633	0.01121	1.9633	0.01942	0.02211	0.01625	0.00927	0.01267	0.05293
	1.96303	0.01029	1.96303	0.02085	0.02091	0.01181	0.00723	0.01068	0.03995
	1.96276	0.0099	1.96276	0.02208	0.02928	0.01588	0.0098	0.01109	0.03099
	1.96249	0.01069	1.96249	0.02614	0.02346	0.02294	0.01221	0.01153	0.05159
	1.96223	0.01016	1.96223	0.0342	0.01759	0.02067	0.01356	0.01283	0.07437
	1.96196	0.00914	1.96196	0.02757	0.02226	0.02008	0.01309	0.01226	0.06582
	1.96169	0.00885	1.96169	0.01947	0.02537	0.01735	0.00898	0.01119	0.05594
	1.96143	0.00957	1.96143	0.01994	0.02688	0.01251	0.00867	0.01067	0.06557
	1.96116	0.00952	1.96116	0.0164	0.02646	0.01604	0.01192	0.00978	0.06775
	1.96089	0.01034	1.96089	0.01753	0.02683	0.01875	0.01146	0.00889	0.04547
	1.96063	0.01045	1.96063	0.02482	0.02576	0.01748	0.01035	0.01119	0.05159
	1.96036	0.01078	1.96036	0.02567	0.02477	0.01667	0.00976	0.01312	0.06189
	1.96009	0.01208	1.96009	0.02707	0.02265	0.01732	0.01018	0.01158	0.05678
	1.95982	0.01291	1.95982	0.02227	0.01629	0.01541	0.01052	0.0126	0.06406
	1.95956	0.01285	1.95956	0.02425	0.02184	0.01328	0.00956	0.01287	0.07713
	1.95929	0.01174	1.95929	0.03176	0.02646	0.01339	0.01013	0.01348	0.06473
	1.95902	0.0118	1.95902	0.03031	0.02182	0.0162	0.01205	0.01461	0.05619
	1.95876	0.01199	1.95876	0.02543	0.02098	0.01941	0.01249	0.01293	0.06038
	1.95849	0.01128	1.95849	0.0169	0.02323	0.0173	0.01159	0.01259	0.07889
	1.95822	0.01107	1.95822	0.01843	0.0267	0.01468	0.01118	0.01368	0.08324
	1.95796	0.01116	1.95796	0.02488	0.02338	0.01648	0.01113	0.01216	0.06666
	1.95769	0.01147	1.95769	0.01926	0.01814	0.01763	0.00886	0.01058	0.06582
	1.95743	0.01162	1.95743	0.02096	0.02033	0.01828	0.00864	0.01154	0.04288
	1.95716	0.01184	1.95716	0.02337	0.02362	0.01938	0.01075	0.01089	0.03149
	1.95689	0.01229	1.95689	0.02367	0.02357	0.01865	0.01024	0.01168	0.04179
	1.95663	0.01231	1.95663	0.03684	0.02211	0.02074	0.01127	0.01435	0.05075
	1.95636	0.01194	1.95636	0.03431	0.02156	0.02202	0.01249	0.01464	0.06365
	1.9561	0.01205	1.9561	0.02633	0.02044	0.01856	0.01219	0.01074	0.04723
	1.95583	0.0122	1.95583	0.02683	0.02117	0.01632	0.01018	0.0089	0.03802
	1.95556	0.01294	1.95556	0.03163	0.02461	0.01936	0.01108	0.01271	0.06273
	1.9553	0.01239	1.9553	0.03075	0.02803	0.01865	0.01107	0.01466	0.04974
	1.95503	0.01269	1.95503	0.0279	0.02636	0.01632	0.01144	0.01274	0.07043
	1.95477	0.01347	1.95477	0.02995	0.0214	0.01588	0.01016	0.01211	0.07043
	1.9545	0.01483	1.9545	0.02927	0.02255	0.01935	0.01373	0.01193	0.05209
	1.95424	0.0137	1.95424	0.02244	0.02237	0.02128	0.01416	0.01156	0.04539
	1.95397	0.01447	1.95397	0.02951	0.02002	0.02106	0.01246	0.01243	0.07336
	1.95371	0.01307	1.95371	0.02529	0.02302	0.0253	0.01332	0.01312	0.05963
	1.95344	0.0125	1.95344	0.02743	0.02949	0.01941	0.0132	0.00949	0.07445
	1.95318	0.01425	1.95318	0.03291	0.02699	0.01835	0.01202	0.01201	0.0706
	1.95291	0.01471	1.95291	0.02392	0.02015	0.01707	0.01119	0.01109	0.0603
	1.95265	0.01433	1.95265	0.0265	0.02459	0.02032	0.01018	0.01085	0.06122
	1.95238	0.01482	1.95238	0.026	0.02868	0.01926	0.00848	0.01276	0.05443
	1.95212	0.01545	1.95212	0.02504	0.02607	0.01975	0.01007	0.01279	0.0438
	1.95186	0.01415	1.95186	0.02013	0.02693	0.01576	0.01101	0.0149	0.0438
	1.95159	0.01347	1.95159	0.03179	0.02067	0.01436	0.00951	0.01269	0.0613
	1.95132	0.01401	1.95132	0.03409	0.02372	0.01683	0.0108	0.01295	0.0474
	1.95106	0.01368	1.95106	0.0327	0.02748	0.02391	0.0102	0.01111	0.04958
	1.9508	0.01493	1.9508	0.01893	0.02978	0.02108	0.0076	0.0106	0.06741
	1.95053	0.01553	1.95053	0.02754	0.02445	0.0259	0.00914	0.01147	0.04037
	1.95027	0.01411	1.95027	0.02973	0.02336	0.01824	0.00931	0.01264	0.03375
	1.95	0.01585	1.95	0.02469	0.02612	0.01527	0.01066	0.01384	0.06256
	1.94974	0.01696	1.94974	0.02153	0.02169	0.01216	0.01221	0.00925	0.0469
	1.94948	0.01663	1.94948	0.02331	0.02242	0.01555	0.00964	0.0096	0.05443
	1.94921	0.01714	1.94921	0.02921	0.0262	0.02074	0.01117	0.00961	0.06289
	1.94895	0.0159	1.94895	0.0268	0.02657	0.01807	0.0122	0.01124	0.06557
	1.94868	0.01644	1.94868	0.02798	0.02412	0.01789	0.01056	0.01152	0.07135
	1.94842	0.01618	1.94842	0.02685	0.02586	0.02642	0.01086	0.01387	0.06909
	1.94816	0.01827	1.94816	0.02567	0.02015	0.02225	0.01539	0.01391	0.05946
	1.94789	0.01795	1.94789	0.02809	0.02312	0.02469	0.00844	0.01166	0.07562
	1.94763	0.0165	1.94763	0.0294	0.02889	0.01896	0.01038	0.01053	0.05979
	1.94737	0.01801	1.94737	0.03574	0.02772	0.02324	0.00986	0.01389	0.07252
	1.9471	0.01591	1.9471	0.0342	0.01477	0.0158	0.01141	0.01108	0.0505
	1.94684	0.0177	1.94684	0.02995	0.03633	0.02036	0.0123	0.01103	0.07026
	1.94658	0.01716	1.94658	0.0327	0.03213	0.01978	0.0107	0.01139	0.08383
	1.94631	0.01724	1.94631	0.03316	0.02696	0.02751	0.01309	0.01171	0.08592
	1.94605	0.0161	1.94605	0.03124	0.02986	0.01959	0.01176	0.01281	0.05527
	1.94579	0.01799	1.94579	0.02299	0.02002	0.02317	0.01281	0.01354	0.04882
	1.94553	0.02094	1.94553	0.03349	0.02328	0.02233	0.01622	0.01065	0.08232
	1.94526	0.01854	1.94526	0.02861	0.03223	0.01999	0.01101	0.01428	0.06214
	1.945	0.01839	1.945	0.03006	0.02388	0.02081	0.01078	0.01549	0.06733
	1.94474	0.01897	1.94474	0.03121	0.04134	0.02207	0.01359	0.01579	0.05351
	1.94447	0.02051	1.94447	0.03154	0.02735	0.02424	0.01509	0.01608	0.06984
	1.94421	0.01871	1.94421	0.03747	0.02725	0.01996	0.01231	0.01064	0.0737
	1.94395	0.01747	1.94395	0.02927	0.02592	0.02132	0.01008	0.01295	0.04991
	1.94369	0.02025	1.94369	0.0299	0.02503	0.02225	0.01223	0.01395	0.06457
	1.94342	0.01926	1.94342	0.03316	0.03333	0.01611	0.01117	0.01263	0.06264
	1.94316	0.01943	1.94316	0.03824	0.02618	0.02546	0.01091	0.01317	0.05368
	1.9429	0.02032	1.9429	0.03056	0.03046	0.02723	0.00943	0.01315	0.06733
	1.94264	0.02081	1.94264	0.02737	0.02652	0.02343	0.01482	0.01681	0.06867
	1.94237	0.0215	1.94237	0.02584	0.02247	0.01947	0.01166	0.01689	0.07629
	1.94211	0.02049	1.94211	0.03859	0.02485	0.01854	0.0105	0.01436	0.06834
	1.94185	0.02045	1.94185	0.03931	0.02539	0.01826	0.01159	0.01332	0.06725
	1.94159	0.02181	1.94159	0.03324	0.03664	0.02141	0.01185	0.01233	0.05527
	1.94133	0.02137	1.94133	0.02817	0.035	0.02529	0.0121	0.01113	0.04472
	1.94107	0.02337	1.94107	0.02718	0.02524	0.0223	0.01038	0.01619	0.06013
	1.94081	0.02317	1.94081	0.02019	0.02842	0.02627	0.01154	0.01743	0.05829
	1.94054	0.02345	1.94054	0.02197	0.0298	0.02218	0.01257	0.01354	0.05988
	1.94028	0.02406	1.94028	0.03187	0.02931	0.02282	0.01261	0.01504	0.06875
	1.94002	0.02355	1.94002	0.03464	0.02994	0.02057	0.01216	0.01657	0.06046
	1.93976	0.0236	1.93976	0.03538	0.0363	0.02394	0.01281	0.0148	0.0551
	1.9395	0.02334	1.9395	0.03039	0.02853	0.02426	0.01058	0.01481	0.0443
	1.93924	0.02364	1.93924	0.03283	0.02902	0.02504	0.01324	0.01576	0.04824
	1.93898	0.02563	1.93898	0.03582	0.03455	0.02815	0.01271	0.0153	0.05067
	1.93871	0.02471	1.93871	0.03193	0.03377	0.02756	0.01234	0.01415	0.0613
	1.93845	0.02449	1.93845	0.03017	0.03108	0.02232	0.01209	0.01472	0.0639
	1.93819	0.02522	1.93819	0.03324	0.02978	0.02268	0.01037	0.01339	0.05904
	1.93793	0.02615	1.93793	0.03774	0.03069	0.02387	0.00951	0.01239	0.0438
	1.93767	0.02639	1.93767	0.03368	0.02897	0.02745	0.01129	0.01508	0.03626
	1.93741	0.0249	1.93741	0.03566	0.02873	0.02682	0.01336	0.01502	0.06365
	1.93715	0.02439	1.93715	0.0392	0.03239	0.02627	0.01047	0.0146	0.06566
	1.93689	0.02615	1.93689	0.03357	0.03304	0.02532	0.01037	0.01658	0.05276
	1.93663	0.02664	1.93663	0.0364	0.0351	0.02193	0.01038	0.01699	0.05376
	1.93637	0.02574	1.93637	0.03854	0.03255	0.02092	0.0108	0.01468	0.04949
	1.93611	0.02687	1.93611	0.03486	0.02532	0.02508	0.0115	0.01501	0.04849
	1.93585	0.02802	1.93585	0.02913	0.02863	0.02197	0.01619	0.0173	0.05611
	1.93559	0.02761	1.93559	0.03316	0.03654	0.01765	0.01838	0.01629	0.0608
	1.93533	0.02799	1.93533	0.04142	0.03356	0.02242	0.01561	0.01505	0.06808
	1.93507	0.02976	1.93507	0.0466	0.02701	0.02995	0.01427	0.01615	0.05787
	1.93481	0.03107	1.93481	0.04139	0.03255	0.02752	0.01349	0.01747	0.04472
	1.93455	0.02973	1.93455	0.03472	0.03737	0.0278	0.01384	0.0172	0.04246
	1.93429	0.0283	1.93429	0.04134	0.03732	0.02654	0.01356	0.01476	0.04129
	1.93402	0.03	1.93402	0.035	0.03479	0.02223	0.01165	0.01341	0.04899
	1.93377	0.03188	1.93377	0.03623	0.04069	0.02177	0.01262	0.01641	0.06013
	1.93351	0.0312	1.93351	0.03996	0.04103	0.02391	0.01444	0.01696	0.03752
	1.93325	0.03303	1.93325	0.03799	0.03996	0.02282	0.01208	0.01529	0.02889
	1.93299	0.03249	1.93299	0.03802	0.0392	0.02579	0.01016	0.01617	0.04991
	1.93273	0.03207	1.93273	0.03305	0.04536	0.02668	0.01079	0.01916	0.06381
	1.93247	0.0327	1.93247	0.0375	0.02936	0.02632	0.01191	0.02037	0.04639
	1.93221	0.03328	1.93221	0.04268	0.03148	0.02791	0.01621	0.01716	0.06448
	1.93195	0.03401	1.93195	0.04054	0.03502	0.02875	0.01682	0.01604	0.04438
	1.93169	0.03435	1.93169	0.04449	0.04296	0.0328	0.01515	0.01741	0.01943
	1.93143	0.03428	1.93143	0.03903	0.04583	0.03395	0.01636	0.01808	0.0608
	1.93117	0.03318	1.93117	0.03664	0.0433	0.03023	0.01668	0.01728	0.06415
	1.93091	0.03318	1.93091	0.04449	0.04507	0.03296	0.0133	0.01941	0.05561
	1.93066	0.03515	1.93066	0.03815	0.04554	0.03467	0.01443	0.01466	0.07127
	1.9304	0.03539	1.9304	0.04227	0.0493	0.03331	0.01325	0.01275	0.0845
	1.93014	0.03485	1.93014	0.03706	0.0577	0.02375	0.01471	0.01622	0.08299
	1.92988	0.03306	1.92988	0.04347	0.05817	0.02987	0.01386	0.01661	0.07344
	1.92962	0.03574	1.92962	0.05362	0.04985	0.03326	0.01405	0.01835	0.06005
	1.92936	0.03694	1.92936	0.05826	0.04943	0.03612	0.01563	0.0178	0.05745
	1.9291	0.03584	1.9291	0.04682	0.0469	0.03537	0.01931	0.02582	0.04832
	1.92884	0.03671	1.92884	0.04611	0.04674	0.03231	0.01931	0.01958	0.07554
	1.92859	0.03716	1.92859	0.04175	0.05922	0.04026	0.01918	0.0187	0.0644
	1.92833	0.03888	1.92833	0.04383	0.05272	0.03285	0.01834	0.01839	0.03618
	1.92807	0.039	1.92807	0.04378	0.05575	0.03589	0.01921	0.02222	0.04355
	1.92781	0.03978	1.92781	0.06424	0.06188	0.04893	0.01832	0.02052	0.04288
	1.92755	0.03645	1.92755	0.04666	0.05207	0.03797	0.01923	0.02015	0.03769
	1.92729	0.03998	1.92729	0.04509	0.04698	0.03948	0.01791	0.02581	0.06792
	1.92704	0.04175	1.92704	0.06001	0.04202	0.03729	0.01313	0.02308	0.05896
	1.92678	0.04019	1.92678	0.05266	0.04017	0.02654	0.02029	0.01881	0.03559
	1.92652	0.04228	1.92652	0.06287	0.0576	0.04783	0.01714	0.01889	0.04413
	1.92626	0.04059	1.92626	0.05228	0.05768	0.03116	0.01716	0.02233	0.06825
	1.92601	0.03962	1.92601	0.05228	0.06535	0.05167	0.01932	0.01612	0.05192
	1.92575	0.04182	1.92575	0.05499	0.0422	0.04306	0.01932	0.02685	0.05192
	1.92549	0.04207	1.92549	0.05233	0.05992	0.03455	0.01932	0.02069	0.0438
	1.92523	0.04112	1.92523	0.04965	0.05267	0.04451	0.02145	0.02409	0.05979
	1.92498	0.04251	1.92498	0.0522	0.0475	0.04809	0.01941	0.02161	0.06021
	1.92472	0.04117	1.92472	0.06517	0.06198	0.03841	0.01622	0.0266	0.06021
	1.92446	0.04523	1.92446	0.06078	0.04831	0.05405	0.01605	0.03023	0.04472
	1.9242	0.04437	1.9242	0.05291	0.06162	0.05036	0.0211	0.02384	0.06666
	1.92395	0.04808	1.92395	0.05478	0.06514	0.04367	0.02747	0.02738	0.09874
	1.92369	0.04889	1.92369	0.05014	0.05376	0.04928	0.02315	0.0318	0.05695
	1.92343	0.04459	1.92343	0.05922	0.05705	0.0515	0.01776	0.0259	0.05938
	1.92318	0.04704	1.92318	0.05807	0.05765	0.05774	0.0162	0.02745	0.0675
	1.92292	0.05085	1.92292	0.05774	0.06209	0.05265	0.02171	0.02546	0.06859
	1.92266	0.04826	1.92266	0.06004	0.05841	0.05464	0.02632	0.02662	0.07562
	1.92241	0.04525	1.92241	0.05365	0.07279	0.04937	0.02513	0.02839	0.04907
	1.92215	0.04862	1.92215	0.05458	0.06504	0.05683	0.01939	0.02793	0.05058
	1.92189	0.05302	1.92189	0.06388	0.05862	0.05861	0.02447	0.02778	0.06549
	1.92164	0.05069	1.92164	0.06372	0.07214	0.06139	0.025	0.03209	0.06197
	1.92138	0.05205	1.92138	0.06103	0.06553	0.05798	0.02737	0.03245	0.06691
	1.92113	0.05052	1.92113	0.05414	0.06081	0.06496	0.02807	0.03227	0.08148
	1.92087	0.04898	1.92087	0.06273	0.07407	0.06064	0.02639	0.03295	0.0788
	1.92061	0.04981	1.92061	0.05774	0.08803	0.06644	0.02917	0.03113	0.07688
	1.92035	0.0478	1.92035	0.06311	0.08545	0.06003	0.02458	0.03114	0.08919
	1.9201	0.05127	1.9201	0.07976	0.07595	0.06572	0.02182	0.03334	0.08743
	1.91984	0.05304	1.91984	0.07321	0.07501	0.07395	0.02309	0.03406	0.07336
	1.91959	0.05519	1.91959	0.08201	0.06663	0.07224	0.02294	0.0309	0.06867
	1.91933	0.05248	1.91933	0.08761	0.07715	0.06354	0.02338	0.03393	0.0572
	1.91908	0.05508	1.91908	0.08761	0.08172	0.06036	0.0304	0.03646	0.0634
	1.91882	0.05867	1.91882	0.0731	0.05846	0.06499	0.03426	0.03256	0.11297
	1.91856	0.05739	1.91856	0.07304	0.05755	0.07862	0.02889	0.03636	0.08592
	1.91831	0.05582	1.91831	0.09076	0.08117	0.08231	0.03504	0.04002	0.07646
	1.91805	0.05448	1.91805	0.07271	0.08143	0.08108	0.03455	0.04204	0.08006
	1.9178	0.05704	1.9178	0.07801	0.08696	0.07895	0.02932	0.04413	0.09245
	1.91754	0.05855	1.91754	0.08374	0.10165	0.08185	0.03206	0.04318	0.08676
	1.91729	0.05797	1.91729	0.08273	0.08824	0.09279	0.03593	0.03785	0.08199
	1.91703	0.05877	1.91703	0.08807	0.09385	0.09131	0.03745	0.03759	0.06591
	1.91677	0.06047	1.91677	0.08722	0.09638	0.08233	0.03727	0.04253	0.06172
	1.91652	0.06258	1.91652	0.09101	0.0742	0.08905	0.03681	0.04683	0.05485
	1.91627	0.06446	1.91627	0.08089	0.07702	0.09001	0.0398	0.04988	0.05762
	1.91601	0.06657	1.91601	0.09049	0.09007	0.08919	0.04401	0.04917	0.07763
	1.91576	0.06821	1.91576	0.09084	0.09803	0.09683	0.04439	0.04892	0.08534
	1.9155	0.06831	1.9155	0.07688	0.10547	0.10277	0.03945	0.04974	0.07261
	1.91525	0.06795	1.91525	0.09581	0.10802	0.11306	0.04227	0.04751	0.07294
	1.91499	0.06567	1.91499	0.09482	0.1068	0.11998	0.05147	0.05054	0.08534
	1.91474	0.06703	1.91474	0.0768	0.10293	0.11993	0.05323	0.05387	0.07746
	1.91448	0.07067	1.91448	0.08185	0.10158	0.12084	0.05309	0.05658	0.06113
	1.91423	0.07039	1.91423	0.08519	0.10158	0.12005	0.05574	0.05861	0.06356
	1.91397	0.07171	1.91397	0.0918	0.09818	0.11455	0.05898	0.05626	0.06616
	1.91372	0.07521	1.91372	0.09578	0.09163	0.11616	0.06174	0.05942	0.06649
	1.91347	0.07757	1.91347	0.094	0.0973	0.12531	0.06027	0.06282	0.09229
	1.91321	0.07516	1.91321	0.10993	0.11768	0.1257	0.0591	0.06326	0.09865
	1.91296	0.07628	1.91296	0.11158	0.12389	0.13522	0.06256	0.06675	0.09044
	1.9127	0.08011	1.9127	0.10459	0.1086	0.13952	0.06316	0.07504	0.0886
	1.91245	0.07634	1.91245	0.10022	0.10854	0.13096	0.06639	0.06973	0.09681
	1.91219	0.07875	1.91219	0.10434	0.12115	0.14256	0.07001	0.06538	0.09019
	1.91194	0.0816	1.91194	0.10823	0.11807	0.15069	0.07169	0.0655	0.08609
	1.91169	0.08237	1.91169	0.10214	0.12225	0.14216	0.07136	0.07022	0.11582
	1.91143	0.08862	1.91143	0.11479	0.11958	0.14807	0.07219	0.07347	0.1077
	1.91118	0.09066	1.91118	0.10725	0.12165	0.17161	0.06897	0.0789	0.09698
	1.91093	0.08891	1.91093	0.09606	0.12219	0.1646	0.07695	0.08588	0.09781
	1.91067	0.08845	1.91067	0.10939	0.13885	0.15862	0.08092	0.08643	0.12453
	1.91042	0.09074	1.91042	0.10939	0.13517	0.17238	0.08115	0.09362	0.11867
	1.91016	0.09079	1.91016	0.11153	0.13381	0.17162	0.08848	0.09162	0.11649
	1.90991	0.09804	1.90991	0.12702	0.13002	0.16103	0.09436	0.09277	0.11038
	1.90966	0.10022	1.90966	0.15163	0.13493	0.1671	0.09235	0.1009	0.10451
	1.9094	0.10201	1.9094	0.13739	0.15064	0.1736	0.10195	0.09619	0.0912
	1.90915	0.1025	1.90915	0.12878	0.149	0.20624	0.11139	0.09527	0.10334
	1.9089	0.10388	1.9089	0.1186	0.14605	0.22517	0.11036	0.09931	0.08567
	1.90865	0.10877	1.90865	0.11676	0.15988	0.20921	0.11707	0.10219	0.12344
	1.90839	0.11232	1.90839	0.13169	0.16891	0.19226	0.11875	0.11613	0.13617
	1.90814	0.11053	1.90814	0.11079	0.1769	0.21243	0.11591	0.11189	0.11322
	1.90789	0.11548	1.90789	0.12261	0.15604	0.22347	0.12409	0.11858	0.15811
	1.90763	0.11486	1.90763	0.15165	0.17685	0.23834	0.12644	0.11115	0.11523
	1.90738	0.11667	1.90738	0.16057	0.20798	0.2478	0.13944	0.11735	0.18457
	1.90713	0.12035	1.90713	0.15758	0.19083	0.24056	0.13373	0.12397	0.12503
	1.90688	0.11997	1.90688	0.15223	0.16664	0.23312	0.14069	0.13256	0.11138
	1.90662	0.11476	1.90662	0.14817	0.19318	0.24551	0.1441	0.1321	0.12034
	1.90637	0.12955	1.90637	0.15758	0.20422	0.23392	0.15745	0.13632	0.13676
	1.90612	0.12923	1.90612	0.17543	0.19712	0.26181	0.15324	0.14705	0.15309
	1.90587	0.13382	1.90587	0.12069	0.19759	0.27401	0.16468	0.14891	0.16548
	1.90561	0.13503	1.90561	0.16924	0.20461	0.26562	0.18486	0.16456	0.11842
	1.90536	0.14479	1.90536	0.17151	0.20096	0.29185	0.17867	0.15787	0.11297
	1.90511	0.13792	1.90511	0.16463	0.23298	0.29079	0.17999	0.16166	0.17695
	1.90486	0.14658	1.90486	0.20174	0.22296	0.31445	0.19107	0.17464	0.18449
	1.90461	0.15022	1.90461	0.20969	0.22555	0.31955	0.22333	0.16492	0.14379
	1.90436	0.15732	1.90436	0.16098	0.23327	0.31438	0.21136	0.17298	0.20166
	1.9041	0.15708	1.9041	0.18514	0.23327	0.32464	0.21891	0.19692	0.12788
	1.90385	0.15324	1.90385	0.21984	0.23074	0.32137	0.2126	0.18052	0.13525
	1.9036	0.1676	1.9036	0.19705	0.25063	0.3213	0.23247	0.1966	0.16741
	1.90335	0.16577	1.90335	0.21951	0.20947	0.35097	0.22485	0.19204	0.24755
	1.9031	0.17467	1.9031	0.18742	0.25125	0.3638	0.25325	0.20109	0.22008
	1.90284	0.17431	1.90284	0.22075	0.24671	0.35967	0.26617	0.21417	0.17201
	1.90259	0.17649	1.90259	0.23583	0.26754	0.35455	0.26298	0.21922	0.25224
	1.90234	0.17736	1.90234	0.23446	0.26005	0.37296	0.26957	0.22283	0.22955
	1.90209	0.1838	1.90209	0.2245	0.3053	0.37023	0.28492	0.23762	0.21171
	1.90184	0.19234	1.90184	0.23295	0.2856	0.38344	0.29242	0.23296	0.24655
	1.90159	0.19615	1.90159	0.23186	0.30259	0.40483	0.3084	0.25558	0.27301
	1.90134	0.20963	1.90134	0.2315	0.28333	0.41663	0.3172	0.25901	0.26195
	1.90109	0.21342	1.90109	0.22001	0.29507	0.42393	0.32845	0.25901	0.25266
	1.90083	0.20571	1.90083	0.22023	0.31292	0.40329	0.32205	0.28226	0.24445
	1.90058	0.21245	1.90058	0.25427	0.29883	0.42047	0.33127	0.2683	0.24311
	1.90033	0.2166	1.90033	0.27459	0.30363	0.42077	0.36107	0.27241	0.2499
	1.90008	0.22404	1.90008	0.28633	0.32005	0.45584	0.37348	0.29582	0.27803
	1.89983	0.23039	1.89983	0.24132	0.35218	0.45516	0.37499	0.30042	0.33037
	1.89958	0.23602	1.89958	0.23729	0.32759	0.48225	0.38095	0.32257	0.31672
	1.89933	0.24289	1.89933	0.25215	0.32047	0.47872	0.40858	0.32616	0.3158
	1.89908	0.24498	1.89908	0.24979	0.3308	0.50512	0.42882	0.31992	0.28021
	1.89883	0.24639	1.89883	0.27404	0.33205	0.5277	0.44255	0.3375	0.3112
	1.89858	0.24825	1.89858	0.295	0.36919	0.51819	0.44112	0.3389	0.30173
	1.89833	0.25832	1.89833	0.30131	0.36812	0.52059	0.43465	0.34603	0.2571
	1.89808	0.2582	1.89808	0.31551	0.37517	0.53574	0.46067	0.36987	0.30785
	1.89783	0.26621	1.89783	0.3286	0.40383	0.54439	0.48427	0.38883	0.34009
	1.89758	0.27424	1.89758	0.33189	0.40158	0.56966	0.4918	0.38914	0.3596
	1.89733	0.2823	1.89733	0.35018	0.40461	0.57584	0.48768	0.39623	0.36747
	1.89708	0.29361	1.89708	0.35005	0.41223	0.58047	0.48953	0.39705	0.33456
	1.89683	0.29736	1.89683	0.32251	0.44086	0.57497	0.50453	0.40516	0.35014
	1.89658	0.29632	1.89658	0.32755	0.45691	0.60219	0.55184	0.40876	0.37275
	1.89633	0.29542	1.89633	0.35265	0.46109	0.62568	0.56163	0.43255	0.43815
	1.89608	0.30043	1.89608	0.39182	0.45824	0.65233	0.56199	0.4533	0.43941
	1.89583	0.30728	1.89583	0.40071	0.48491	0.64915	0.58747	0.45382	0.36714
	1.89558	0.31906	1.89558	0.38625	0.48288	0.65189	0.59825	0.45543	0.40315
	1.89533	0.33339	1.89533	0.3902	0.4607	0.6748	0.59775	0.46632	0.41663
	1.89508	0.34294	1.89508	0.36766	0.48178	0.68518	0.59431	0.48203	0.39712
	1.89483	0.34001	1.89483	0.36974	0.51326	0.68111	0.6148	0.49235	0.43305
	1.89458	0.34302	1.89458	0.39333	0.52098	0.6707	0.64372	0.50012	0.47224
	1.89433	0.35747	1.89433	0.4159	0.49909	0.6939	0.64862	0.50987	0.47014
	1.89408	0.3643	1.89408	0.40814	0.47977	0.70521	0.65473	0.52901	0.47165
	1.89384	0.36707	1.89384	0.39454	0.49308	0.71412	0.68094	0.53443	0.475
	1.89358	0.37007	1.89358	0.39703	0.5108	0.72915	0.70889	0.53418	0.48765
	1.89334	0.37164	1.89334	0.40224	0.53615	0.72651	0.73206	0.54266	0.52048
	1.89309	0.37677	1.89309	0.40943	0.54004	0.72339	0.71777	0.54875	0.50951
	1.89284	0.38771	1.89284	0.40394	0.52586	0.71627	0.69986	0.55473	0.45649
	1.89259	0.39949	1.89259	0.41607	0.5351	0.7413	0.73062	0.56792	0.4482
	1.89234	0.40785	1.89234	0.42992	0.56081	0.77775	0.75965	0.59013	0.52299
	1.89209	0.41241	1.89209	0.43159	0.56055	0.78448	0.75773	0.59071	0.55071
	1.89184	0.41606	1.89184	0.44117	0.52897	0.78448	0.7641	0.579	0.55364
	1.8916	0.41945	1.8916	0.44034	0.55376	0.78661	0.78303	0.59256	0.56193
	1.89135	0.41196	1.89135	0.44421	0.56843	0.79585	0.77994	0.61894	0.50992
	1.8911	0.40361	1.8911	0.45798	0.56499	0.81724	0.79027	0.62332	0.54024
	1.89085	0.40916	1.89085	0.45845	0.6034	0.81109	0.7865	0.61699	0.55297
	1.8906	0.42486	1.8906	0.48017	0.6325	0.78027	0.81473	0.62724	0.56645
	1.89035	0.42697	1.89035	0.49841	0.6128	0.80311	0.81931	0.64363	0.52885
	1.89011	0.42803	1.89011	0.50754	0.61632	0.81812	0.82702	0.65608	0.55799
	1.88986	0.43872	1.88986	0.51207	0.62822	0.84091	0.86048	0.66168	0.57432
	1.88961	0.43763	1.88961	0.50667	0.64845	0.8502	0.87586	0.6807	0.63052
	1.88936	0.43709	1.88936	0.54976	0.64117	0.83963	0.87019	0.69586	0.62055
	1.88911	0.43523	1.88911	0.55376	0.61546	0.80751	0.85475	0.7129	0.6517
	1.88886	0.44254	1.88886	0.51018	0.68421	0.81688	0.86003	0.71212	0.65757
	1.88862	0.45976	1.88862	0.53914	0.64208	0.88152	0.88956	0.70149	0.67557
	1.88837	0.4639	1.88837	0.56174	0.68008	0.86696	0.90024	0.71539	0.72816
	1.88812	0.45914	1.88812	0.58231	0.65216	0.88783	0.92983	0.71977	0.74868
	1.88788	0.44884	1.88788	0.53741	0.67123	0.87766	0.9434	0.71476	0.74801
	1.88763	0.44944	1.88763	0.54852	0.65508	0.86658	0.94196	0.73626	0.6584
	1.88738	0.45812	1.88738	0.55774	0.67149	0.87446	0.92508	0.75052	0.66661
	1.88713	0.46744	1.88713	0.53283	0.68875	0.89417	0.96204	0.76661	0.78511
	1.88688	0.46618	1.88688	0.54572	0.70576	0.89592	0.95002	0.77259	0.77648
	1.88664	0.47345	1.88664	0.5579	0.75204	0.9111	0.9466	0.76198	0.79935
	1.88639	0.46551	1.88639	0.57622	0.71787	0.99011	0.91454	0.75482	0.71326
	1.88614	0.47593	1.88614	0.58547	0.71542	0.93721	0.93159	0.76951	0.8063
	1.8859	0.47116	1.8859	0.56106	0.66776	0.89601	0.93016	0.74087	0.7218
	1.88565	0.47439	1.88565	0.55179	0.73267	0.95411	0.96105	0.80576	0.74483
	1.8854	0.47221	1.8854	0.5582	0.73458	0.9095	1	0.77313	0.67222
	1.88515	0.47287	1.88515	0.59784	0.70357	0.8977	0.92817	0.78963	0.72691
	1.88491	0.4824	1.88491	0.55316	0.72753	0.88063	0.92729	0.79434	0.82522
	1.88466	0.49048	1.88466	0.54756	0.73797	0.91804	0.92927	0.77984	0.90704
	1.88442	0.47965	1.88442	0.61079	0.75013	0.90417	0.95101	0.77993	0.83042
	1.88417	0.49227	1.88417	0.57282	0.75365	0.90432	0.96193	0.78102	0.80848
	1.88392	0.50648	1.88392	0.59776	0.73335	0.86458	0.9712	0.78437	0.71259
	1.88368	0.49113	1.88368	0.54937	0.67512	0.89845	0.93744	0.7831	0.65824
	1.88343	0.47977	1.88343	0.55538	0.6805	0.85513	0.8983	0.756	0.66728
	1.88318	0.48394	1.88318	0.57905	0.69303	0.8433	0.91165	0.7657	0.70279
	1.88294	0.50988	1.88294	0.58209	0.69611	0.83738	0.89629	0.77214	0.85479
	1.88269	0.49143	1.88269	0.61696	0.7446	0.91086	0.95344	0.80051	0.69098
	1.88244	0.5135	1.88244	0.61967	0.69817	0.89186	0.90987	0.77458	0.75731
	1.8822	0.51474	1.8822	0.62774	0.66755	0.90553	0.93247	0.83921	0.7491
	1.88195	0.48934	1.88195	0.60132	0.69493	0.88713	0.89653	0.7822	0.76518
	1.88171	0.50035	1.88171	0.62167	0.74295	0.9084	0.9157	0.80159	0.82162
	1.88146	0.49656	1.88146	0.52661	0.70521	0.87123	0.9133	0.77839	0.69709
	1.88122	0.51486	1.88122	0.60396	0.72526	0.88735	0.97804	0.78492	0.77707
	1.88097	0.51987	1.88097	0.5861	0.71456	0.8401	0.93413	0.77866	0.75128
	1.88072	0.53867	1.88072	0.58695	0.72557	0.87322	0.95178	0.78727	0.82539
	1.88048	0.53292	1.88048	0.59457	0.71719	0.87794	0.89993	0.788	0.68872
	1.88023	0.51896	1.88023	0.58314	0.6954	0.84704	0.89169	0.79208	0.74156
	1.87999	0.51333	1.87999	0.58659	0.76634	0.84968	0.90589	0.75836	0.76384
	1.87974	0.51196	1.87974	0.61572	0.78696	0.86258	0.91923	0.77594	0.83829
	1.8795	0.50546	1.8795	0.57282	0.7305	0.88073	0.88497	0.77286	0.81275
	1.87925	0.51266	1.87925	0.61646	0.76775	0.85969	0.91479	0.78183	0.70815
	1.879	0.50722	1.879	0.58404	0.77349	0.90081	0.94296	0.83114	0.7331
	1.87876	0.5233	1.87876	0.60118	0.75592	0.89055	0.92707	0.79162	0.80286
	1.87851	0.52339	1.87851	0.57952	0.73763	0.90946	0.90425	0.80096	0.77473
	1.87827	0.49862	1.87827	0.57148	0.772	0.88646	0.87807	0.8102	0.71887
	1.87803	0.50489	1.87803	0.58829	0.73348	0.86057	0.89811	0.79353	0.74751
	1.87778	0.51777	1.87778	0.61402	0.74995	0.86658	0.90537	0.79389	0.75756
	1.87754	0.52253	1.87754	0.57982	0.70759	0.88428	0.90138	0.78555	0.68688
	1.87729	0.54847	1.87729	0.55376	0.72471	0.87664	0.88265	0.78066	0.79307
	1.87705	0.55145	1.87705	0.55541	0.68582	0.85607	0.88383	0.81582	0.79466
	1.8768	0.54842	1.8768	0.52521	0.71205	0.86079	0.84548	0.80495	0.75781
	1.87656	0.5472	1.87656	0.56758	0.7418	0.90228	0.84579	0.76371	0.77958
	1.87631	0.53899	1.87631	0.57751	0.73249	0.89506	0.88957	0.77785	0.78478
	1.87607	0.5347	1.87607	0.60064	0.74502	0.87093	0.91769	0.7735	0.75898
	1.87582	0.53813	1.87582	0.57952	0.72192	0.86198	0.89646	0.76751	0.76091
	1.87558	0.53277	1.87558	0.57304	0.71576	0.84431	0.86095	0.77921	0.72607
	1.87534	0.55953	1.87534	0.58196	0.72596	0.80872	0.87139	0.77794	0.71912
	1.87509	0.57818	1.87509	0.60983	0.72074	0.82284	0.88964	0.79915	0.74106
	1.87485	0.58336	1.87485	0.59954	0.7333	0.82885	0.89296	0.83024	0.7656
	1.8746	0.58798	1.8746	0.57861	0.71902	0.85798	0.89679	0.79697	0.79549
	1.87436	0.57635	1.87436	0.55494	0.71101	0.83507	0.89708	0.77404	0.74985
	1.87411	0.57434	1.87411	0.58262	0.72187	0.81943	0.87015	0.77921	0.73168
	1.87387	0.56789	1.87387	0.61295	0.75979	0.80784	0.84976	0.79498	0.72096
	1.87363	0.57525	1.87363	0.62856	0.73468	0.84769	0.83829	0.80286	0.72783
	1.87338	0.58696	1.87338	0.61548	0.74295	0.85029	0.84862	0.8015	0.80437
	1.87314	0.58446	1.87314	0.60091	0.75433	0.83215	0.83349	0.81211	0.79642
	1.87289	0.59006	1.87289	0.61932	0.73645	0.8429	0.82083	0.80884	0.72498
	1.87265	0.61037	1.87265	0.61997	0.74199	0.84604	0.82486	0.80785	0.73193
	1.87241	0.62372	1.87241	0.61792	0.74024	0.85593	0.83159	0.81229	0.80722
	1.87216	0.6191	1.87216	0.61671	0.72923	0.8699	0.84157	0.80395	0.86651
	1.87192	0.60008	1.87192	0.62604	0.73087	0.84973	0.84804	0.79244	0.85621
	1.87168	0.59586	1.87168	0.64164	0.74115	0.84847	0.82727	0.79008	0.80278
	1.87144	0.61518	1.87144	0.64842	0.77067	0.87659	0.83094	0.80214	0.7414
	1.87119	0.62233	1.87119	0.63539	0.78894	0.86502	0.8652	0.81591	0.76476
	1.87095	0.6351	1.87095	0.60678	0.78857	0.86109	0.86887	0.79915	0.8202
	1.8707	0.65425	1.8707	0.60963	0.81201	0.86638	0.85364	0.79616	0.8274
	1.87046	0.6512	1.87046	0.62639	0.82214	0.84599	0.83991	0.82126	0.79926
	1.87022	0.64001	1.87022	0.62963	0.80147	0.86182	0.85363	0.81727	0.7496
	1.86998	0.64517	1.86998	0.6575	0.79476	0.88949	0.86456	0.82806	0.76041
	1.86973	0.67451	1.86973	0.6765	0.797	0.90214	0.86585	0.8345	0.76401
	1.86949	0.69098	1.86949	0.63646	0.79933	0.90535	0.8829	0.81655	0.75304
	1.86925	0.69065	1.86925	0.64768	0.79763	0.87804	0.86587	0.85299	0.78779
	1.86901	0.67372	1.86901	0.68377	0.79878	0.88945	0.84416	0.88833	0.80998
	1.86876	0.66288	1.86876	0.64425	0.8361	0.92919	0.84439	0.86948	0.83402
	1.86852	0.68371	1.86852	0.63163	0.85194	0.93408	0.84893	0.86277	0.88326
	1.86828	0.70955	1.86828	0.68745	0.84328	0.93387	0.86299	0.87882	0.81417
	1.86804	0.72109	1.86804	0.69208	0.84918	0.92522	0.84511	0.8703	0.82656
	1.86779	0.73678	1.86779	0.66888	0.83618	0.92451	0.85751	0.85743	0.8604
	1.86755	0.74504	1.86755	0.66682	0.81449	0.91626	0.87864	0.89858	0.94959
	1.86731	0.75566	1.86731	0.70045	0.83667	0.92545	0.86774	0.92323	0.85897
	1.86707	0.76399	1.86707	0.72585	0.83375	0.91371	0.86171	0.9225	0.86023
	1.86682	0.75477	1.86682	0.70454	0.79708	0.90577	0.8738	0.90284	0.99137
	1.86658	0.73889	1.86658	0.70865	0.82537	0.89955	0.85616	0.88244	0.9732
	1.86634	0.75457	1.86634	0.74354	0.87514	0.93543	0.87015	0.87755	0.87028
	1.8661	0.77257	1.8661	0.75813	0.87582	0.97685	0.91357	0.90447	0.89523
	1.86586	0.7907	1.86586	0.72994	0.90265	0.94438	0.90091	0.92758	0.90344
	1.86562	0.81927	1.86562	0.73452	0.88177	0.90132	0.85371	0.91716	0.84549
	1.86537	0.84363	1.86537	0.70783	0.88094	0.93777	0.85618	0.90936	0.92731
	1.86513	0.81523	1.86513	0.71724	0.8587	0.9532	0.8615	0.94698	0.88954
	1.86489	0.81407	1.86489	0.77314	0.89182	0.9257	0.90043	0.95087	0.89699
	1.86465	0.83358	1.86465	0.76875	0.90884	0.95283	0.88669	0.95722	0.82288
	1.86441	0.81111	1.86441	0.77209	0.90824	0.92065	0.86794	0.96329	0.84633
	1.86417	0.79613	1.86417	0.75325	0.93846	0.94081	0.87661	0.95269	0.97337
	1.86392	0.80853	1.86392	0.78024	0.96117	0.94527	0.86946	0.95758	0.92689
	1.86368	0.83579	1.86368	0.78959	0.95955	0.93151	0.88347	0.95686	0.90654
	1.86344	0.84011	1.86344	0.83927	0.97241	0.98165	0.88341	0.96329	0.94423
	1.8632	0.87456	1.8632	0.81653	0.95488	1	0.91073	0.97852	0.90721
	1.86296	0.83716	1.86296	0.80087	0.94078	0.9348	0.93744	1	0.86107
	1.86272	0.82696	1.86272	0.773	0.93376	0.955	0.89368	0.97671	0.94272
	1.86248	0.83639	1.86248	0.77796	0.90461	0.95133	0.87895	0.95142	0.88535
	1.86224	0.85481	1.86224	0.76024	0.83571	0.89017	0.84921	0.92586	0.8315
	1.862	0.83413	1.862	0.81025	0.95088	0.92297	0.84046	0.94861	0.8243
	1.86176	0.87535	1.86176	0.84782	0.97419	0.9399	0.88077	0.95649	0.92873
	1.86152	0.86736	1.86152	0.87759	1	0.97625	0.87776	0.97498	0.99908
	1.86127	0.88068	1.86127	0.77478	0.98468	0.95937	0.85958	0.97498	1
	1.86103	0.87701	1.86103	0.83375	0.96897	0.94847	0.84609	0.97489	0.83787
	1.86079	0.89415	1.86079	0.80709	0.94063	0.96963	0.84929	0.9448	0.7352
	1.86055	0.87232	1.86055	0.7883	0.90056	0.93933	0.85034	0.91498	0.81693
	1.86031	0.87696	1.86031	0.76949	0.94404	0.95816	0.84709	0.92477	0.87438
	1.86007	0.87597	1.86007	0.7993	0.92343	0.93228	0.86782	0.9167	0.78344
	1.85983	0.89536	1.85983	0.83153	0.90043	0.95275	0.84521	0.9903	0.92245
	1.85959	0.8937	1.85959	0.85049	0.94055	0.92428	0.84707	0.9438	0.88368
	1.85935	0.88914	1.85935	0.81159	0.98891	0.95035	0.87033	0.9254	0.81065
	1.85911	0.8721	1.85911	0.83617	0.88198	0.9579	0.8628	0.95477	0.88736
	1.85887	0.8943	1.85887	0.79121	0.95749	0.919	0.84075	0.94942	0.84407
	1.85863	0.90481	1.85863	0.79107	0.85844	0.91511	0.81094	0.93311	0.79491
	1.85839	0.90727	1.85839	0.78874	0.89409	0.87348	0.81701	0.92622	0.84524
	1.85815	0.88837	1.85815	0.79352	0.90941	0.9032	0.80472	0.88806	0.85721
	1.85791	0.87684	1.85791	0.73276	0.84299	0.90013	0.79463	0.93547	0.80563
	1.85767	0.89328	1.85767	0.7092	0.88172	0.89947	0.80437	0.90102	0.78519
	1.85743	0.90233	1.85743	0.74063	0.84638	0.87205	0.76818	0.89694	0.74692
	1.85719	0.90625	1.85719	0.79239	0.86781	0.89393	0.77546	0.87909	0.81409
	1.85695	0.92803	1.85695	0.78545	0.89848	0.85763	0.77543	0.84637	0.88184
	1.85671	0.94234	1.85671	0.7417	0.84148	0.8775	0.76957	0.8674	0.76459
	1.85647	0.95003	1.85647	0.74343	0.86734	0.90829	0.77407	0.86141	0.79064
	1.85623	0.92331	1.85623	0.78787	0.85948	0.8747	0.76701	0.85425	0.7795
	1.856	0.90409	1.856	0.75021	0.90069	0.91044	0.81349	0.89495	0.76844
	1.85576	0.88467	1.85576	0.77259	0.88355	0.89656	0.76266	0.88978	0.87388
	1.85552	0.89988	1.85552	0.80857	0.94898	0.90738	0.75916	0.8906	0.85336
	1.85528	0.90075	1.85528	0.7753	0.88838	0.89534	0.76549	0.87274	0.84809
	1.85504	0.87475	1.85504	0.76633	0.85875	0.87884	0.77996	0.85018	0.76643
	1.8548	0.86994	1.8548	0.79596	0.85051	0.86345	0.76056	0.88009	0.81174
	1.85456	0.8938	1.85456	0.81313	0.87397	0.88713	0.75005	0.89966	0.84574
	1.85432	0.90429	1.85432	0.7513	0.89378	0.87683	0.74655	0.84519	0.76376
	1.85408	0.90799	1.85408	0.74486	0.85807	0.85751	0.72893	0.83848	0.64291
	1.85385	0.91359	1.85385	0.72719	0.83981	0.86909	0.69995	0.82588	0.69333
	1.85361	0.92359	1.85361	0.76828	0.88245	0.86553	0.73615	0.82996	0.64902
	1.85337	0.91711	1.85337	0.77731	0.94016	0.85185	0.71394	0.84129	0.73394
	1.85313	0.89889	1.85313	0.7874	0.91622	0.85606	0.7222	0.82634	0.76652
	1.85289	0.88507	1.85289	0.82363	0.89078	0.87509	0.71297	0.82679	0.77565
	1.85265	0.88284	1.85265	0.82125	0.86157	0.87191	0.71119	0.83504	0.75044
	1.85241	0.8814	1.85241	0.7685	0.86575	0.86334	0.72236	0.81582	0.73939
	1.85218	0.86935	1.85218	0.75761	0.90636	0.89628	0.69288	0.84084	0.694
	1.85194	0.87339	1.85194	0.74875	0.8776	0.90637	0.70539	0.85299	0.74156
	1.8517	0.87818	1.8517	0.7501	0.86267	0.8862	0.7119	0.84147	0.73704
	1.85146	0.8752	1.85146	0.74447	0.88376	0.86331	0.70134	0.82661	0.7398
	1.85122	0.87699	1.85122	0.77662	0.89425	0.83584	0.71865	0.81301	0.79399
	1.85099	0.89487	1.85099	0.80235	0.91372	0.83281	0.7147	0.82869	0.77255
	1.85075	0.88698	1.85075	0.7976	0.88553	0.83813	0.69619	0.84773	0.73746
	1.85051	0.87217	1.85051	0.78954	0.91434	0.83741	0.69307	0.84891	0.68654
	1.85027	0.86535	1.85027	0.75092	0.92238	0.83157	0.68709	0.82679	0.6605
	1.85003	0.85853	1.85003	0.75665	0.86389	0.83661	0.67172	0.81165	0.72272
	1.8498	0.84911	1.8498	0.75983	0.85951	0.82652	0.6805	0.80622	0.76727
	1.84956	0.85444	1.84956	0.73419	0.86489	0.83724	0.69391	0.81174	0.70999
	1.84932	0.86798	1.84932	0.75457	0.83516	0.84819	0.67576	0.80232	0.72867
	1.84908	0.87607	1.84908	0.77382	0.82049	0.83479	0.66346	0.77921	0.77523
	1.84885	0.87547	1.84885	0.76847	0.84111	0.81237	0.6552	0.76226	0.69684
	1.84861	0.85338	1.84861	0.78309	0.86426	0.82553	0.63945	0.74535	0.66309
	1.84837	0.83219	1.84837	0.78929	0.84602	0.83591	0.6612	0.74371	0.62918
	1.84813	0.8158	1.84813	0.76016	0.81927	0.8106	0.67422	0.73871	0.64174
	1.8479	0.79906	1.8479	0.74872	0.81671	0.81233	0.66642	0.75038	0.75697
	1.84766	0.80278	1.84766	0.7724	0.82227	0.82102	0.67315	0.76661	0.78762
	1.84742	0.81498	1.84742	0.78888	0.84325	0.81922	0.67025	0.76126	0.70882
	1.84719	0.83706	1.84719	0.76337	0.8427	0.81424	0.66197	0.7609	0.6512
	1.84695	0.85861	1.84695	0.75745	0.82049	0.81847	0.63348	0.7505	0.67624
	1.84671	0.86895	1.84671	0.76727	0.8457	0.82817	0.62262	0.75691	0.63504
	1.84647	0.88329	1.84647	0.73128	0.84978	0.84631	0.64726	0.76824	0.64325
	1.84624	0.87535	1.84624	0.7417	0.8148	0.81141	0.65919	0.77966	0.64065
	1.846	0.88113	1.846	0.76247	0.84056	0.80662	0.65102	0.77766	0.70111
	1.84577	0.88326	1.84577	0.77999	0.85698	0.83266	0.65029	0.78338	0.68822
	1.84553	0.87607	1.84553	0.75224	0.88271	0.82593	0.63808	0.79135	0.61988
	1.84529	0.89765	1.84529	0.77292	0.86551	0.82015	0.61005	0.77875	0.61955
	1.84506	0.90476	1.84506	0.78803	0.82143	0.81219	0.59923	0.75917	0.57416
	1.84482	0.89864	1.84482	0.78186	0.8255	0.80765	0.62249	0.73599	0.67071
	1.84458	0.90412	1.84458	0.76334	0.83639	0.78944	0.60472	0.71746	0.65045
	1.84435	0.90982	1.84435	0.74527	0.82263	0.76288	0.61597	0.73357	0.60347
	1.84411	0.89122	1.84411	0.76762	0.82222	0.78983	0.61374	0.72446	0.5976
	1.84387	0.87661	1.84387	0.79423	0.84015	0.83077	0.60649	0.70542	0.57859
	1.84364	0.869	1.84364	0.76724	0.83615	0.80821	0.60476	0.70688	0.70053
	1.8434	0.84013	1.8434	0.76916	0.82219	0.79346	0.61529	0.71105	0.67205
	1.84317	0.83331	1.84317	0.72116	0.84711	0.77833	0.61515	0.70811	0.65154
	1.84293	0.82076	1.84293	0.73578	0.85646	0.73868	0.59438	0.69887	0.62666
	1.84269	0.80117	1.84269	0.70111	0.82561	0.73768	0.593	0.70509	0.6038
	1.84246	0.76982	1.84246	0.69573	0.81794	0.76166	0.58435	0.7119	0.53639
	1.84222	0.7631	1.84222	0.71718	0.84991	0.77585	0.61701	0.72398	0.58605
	1.84199	0.78068	1.84199	0.70215	0.83101	0.76152	0.60294	0.74117	0.64174
	1.84175	0.78148	1.84175	0.70525	0.80945	0.76395	0.57364	0.72734	0.58622
	1.84152	0.78135	1.84152	0.72234	0.76725	0.71823	0.5402	0.70428	0.54124
	1.84128	0.78336	1.84128	0.73973	0.7844	0.73911	0.53817	0.71277	0.62382
	1.84105	0.75819	1.84105	0.74091	0.74919	0.76447	0.56172	0.70051	0.53387
	1.84081	0.75035	1.84081	0.7572	0.83276	0.75876	0.55418	0.70147	0.58471
	1.84057	0.78222	1.84057	0.74302	0.80904	0.74041	0.56578	0.68913	0.66401
	1.84034	0.8194	1.84034	0.72906	0.77665	0.73093	0.5495	0.66247	0.58437
	1.8401	0.83849	1.8401	0.74376	0.72374	0.75973	0.57593	0.67959	0.57901
	1.83987	0.84184	1.83987	0.72706	0.73896	0.77011	0.54635	0.66682	0.58839
	1.83963	0.8126	1.83963	0.70871	0.78949	0.75334	0.5574	0.66594	0.54719
	1.8394	0.80191	1.8394	0.71877	0.78471	0.74144	0.56	0.66482	0.57499
	1.83917	0.78383	1.83917	0.72146	0.75619	0.74567	0.55534	0.66189	0.55665
	1.83893	0.77032	1.83893	0.72237	0.72805	0.72305	0.54699	0.6671	0.60757
	1.83869	0.79928	1.83869	0.69878	0.7685	0.76393	0.54351	0.68114	0.56938
	1.83846	0.8315	1.83846	0.68731	0.759	0.74542	0.55165	0.66299	0.57533
	1.83822	0.82964	1.83822	0.71576	0.76503	0.76807	0.50658	0.65513	0.53572
	1.83799	0.79098	1.83799	0.71307	0.79559	0.7551	0.52886	0.65078	0.53597
	1.83776	0.78011	1.83776	0.7106	0.8212	0.76929	0.53415	0.65	0.54258
	1.83752	0.77371	1.83752	0.72127	0.84865	0.70297	0.53199	0.65617	0.44519
	1.83729	0.80281	1.83729	0.71315	0.72262	0.73571	0.52982	0.64992	0.57725
	1.83705	0.80598	1.83705	0.75095	0.77915	0.70647	0.51028	0.62495	0.57725
	1.83682	0.81496	1.83682	0.68706	0.75151	0.73525	0.50049	0.6407	0.63437
	1.83658	0.78926	1.83658	0.73098	0.78127	0.70371	0.50567	0.6462	0.57876
	1.83635	0.79735	1.83635	0.65629	0.79452	0.71786	0.51529	0.63943	0.48145
	1.83611	0.80095	1.83611	0.7363	0.78022	0.72173	0.52085	0.62463	0.54108
	1.83588	0.77818	1.83588	0.68399	0.77218	0.65824	0.50462	0.59684	0.48162
	1.83565	0.74566	1.83565	0.66542	0.75728	0.67704	0.49038	0.60946	0.51654
	1.83541	0.74797	1.83541	0.72198	0.77297	0.71858	0.50356	0.61545	0.48103
	1.83518	0.75439	1.83518	0.67722	0.70122	0.69032	0.51471	0.63634	0.50054
	1.83495	0.72505	1.83495	0.67985	0.70595	0.692	0.49101	0.63425	0.55515
	1.83471	0.70955	1.83471	0.70245	0.74872	0.7234	0.49909	0.60899	0.46453
	1.83448	0.71915	1.83448	0.70509	0.71265	0.7485	0.48398	0.61076	0.5116
	1.83424	0.74333	1.83424	0.68141	0.72523	0.70154	0.47324	0.58947	0.5049
	1.83401	0.73034	1.83401	0.65453	0.73233	0.67784	0.49083	0.60175	0.45993
	1.83378	0.71498	1.83378	0.7295	0.79912	0.70914	0.49011	0.62717	0.4884
	1.83354	0.75226	1.83354	0.69741	0.75619	0.6888	0.50051	0.60546	0.52944
	1.83331	0.7846	1.83331	0.7069	0.73953	0.73141	0.50349	0.59094	0.5291
	1.83308	0.78802	1.83308	0.68155	0.72549	0.72393	0.46597	0.6089	0.48681
	1.83284	0.77272	1.83284	0.67746	0.73324	0.70339	0.48618	0.62269	0.48472
	1.83261	0.77418	1.83261	0.6671	0.73982	0.70366	0.49627	0.62704	0.50624
	1.83238	0.74393	1.83238	0.65366	0.65085	0.65401	0.50146	0.59561	0.4915
	1.83214	0.74926	1.83214	0.65933	0.712	0.68531	0.48553	0.59422	0.42149
	1.83191	0.73961	1.83191	0.65752	0.71774	0.72447	0.47907	0.5948	0.49937
	1.83168	0.71789	1.83168	0.63767	0.7085	0.70472	0.47608	0.58961	0.48991
	1.83145	0.70568	1.83145	0.68493	0.73447	0.70255	0.48105	0.61442	0.47182
	1.83121	0.71367	1.83121	0.67225	0.71474	0.68419	0.49834	0.62977	0.46973
	1.83098	0.71402	1.83098	0.70344	0.74063	0.66565	0.48853	0.61831	0.46981
	1.83074	0.70521	1.83074	0.6796	0.73703	0.70016	0.4806	0.6139	0.4518
	1.83051	0.6979	1.83051	0.66254	0.71218	0.69296	0.46881	0.60203	0.47442
	1.83028	0.71198	1.83028	0.65796	0.67938	0.6682	0.45214	0.5839	0.46311
	1.83005	0.72672	1.83005	0.60752	0.65427	0.66628	0.47109	0.57641	0.43606
	1.82982	0.7445	1.82982	0.62645	0.67784	0.66252	0.46997	0.58047	0.41144
	1.82958	0.74933	1.82958	0.68742	0.69183	0.68068	0.43801	0.56651	0.42576
	1.82935	0.74294	1.82935	0.66306	0.65255	0.66346	0.45181	0.57279	0.46412
	1.82912	0.73931	1.82912	0.67014	0.66943	0.66518	0.43989	0.57366	0.43497
	1.82888	0.71417	1.82888	0.7019	0.66774	0.66474	0.45561	0.57885	0.4065
	1.82865	0.70717	1.82865	0.70898	0.67852	0.70567	0.45828	0.58028	0.43497
	1.82842	0.71848	1.82842	0.68098	0.72077	0.68623	0.46583	0.58834	0.43782
	1.82819	0.7375	1.82819	0.6745	0.6989	0.66547	0.44463	0.5791	0.37267
	1.82796	0.7565	1.82796	0.67266	0.66912	0.6577	0.44416	0.558	0.37216
	1.82773	0.7502	1.82773	0.65763	0.67979	0.66172	0.45033	0.55261	0.42961
	1.82749	0.72652	1.82749	0.70308	0.67578	0.67926	0.43698	0.57653	0.42442
	1.82726	0.70784	1.82726	0.71888	0.69856	0.67094	0.43557	0.58858	0.4178
	1.82703	0.7104	1.82703	0.6553	0.69099	0.66177	0.41723	0.58097	0.44711
	1.8268	0.70744	1.8268	0.6259	0.69744	0.67189	0.42049	0.56208	0.40675
	1.82656	0.71201	1.82656	0.64669	0.72294	0.66294	0.43773	0.55594	0.38464
	1.82633	0.71555	1.82633	0.68081	0.68034	0.64209	0.43359	0.56845	0.41244
	1.8261	0.71025	1.8261	0.69847	0.65633	0.65188	0.42037	0.56726	0.4029
	1.82587	0.7068	1.82587	0.66937	0.67661	0.66589	0.42266	0.55948	0.37434
	1.82564	0.69963	1.82564	0.64288	0.66474	0.67113	0.43554	0.56041	0.42886
	1.82541	0.6885	1.82541	0.68032	0.62253	0.66184	0.43072	0.54232	0.4704
	1.82517	0.69767	1.82517	0.69666	0.63383	0.63769	0.41401	0.5361	0.42517
	1.82494	0.71114	1.82494	0.67277	0.69326	0.64263	0.41161	0.54804	0.4194
	1.82471	0.69725	1.82471	0.68158	0.68914	0.64614	0.42424	0.55339	0.44075
	1.82448	0.70313	1.82448	0.67582	0.66633	0.64003	0.42854	0.5567	0.44896
	1.82425	0.71925	1.82425	0.69496	0.70425	0.65027	0.4225	0.55064	0.42777
	1.82402	0.73009	1.82402	0.72695	0.73032	0.65348	0.4098	0.55259	0.38472
	1.82379	0.74547	1.82379	0.71	0.72737	0.65205	0.40529	0.54904	0.38112
	1.82356	0.72977	1.82356	0.71628	0.71946	0.64749	0.41593	0.53882	0.39209
	1.82333	0.72049	1.82333	0.72722	0.6883	0.64884	0.4296	0.52687	0.3905
	1.8231	0.72366	1.8231	0.73276	0.67134	0.65667	0.43551	0.53093	0.38246
	1.82286	0.71337	1.82286	0.73087	0.69415	0.67297	0.4262	0.54731	0.37191
	1.82263	0.7035	1.82263	0.74722	0.72596	0.67141	0.42082	0.55822	0.38104
	1.8224	0.67305	1.8224	0.72544	0.7226	0.6604	0.4228	0.55998	0.37669
	1.82217	0.66449	1.82217	0.69469	0.69052	0.65759	0.42396	0.56846	0.40198
	1.82194	0.67443	1.82194	0.68229	0.62867	0.65291	0.41635	0.55316	0.40876
	1.82171	0.68267	1.82171	0.71	0.63947	0.64553	0.41136	0.54911	0.38732
	1.82148	0.67032	1.82148	0.70758	0.62971	0.64157	0.41037	0.54839	0.40968
	1.82125	0.67014	1.82125	0.68202	0.64122	0.639	0.40019	0.52823	0.38732
	1.82102	0.66451	1.82102	0.67831	0.62358	0.64613	0.39404	0.51799	0.3797
	1.82079	0.663	1.82079	0.67269	0.65056	0.6492	0.3925	0.53025	0.36002
	1.82056	0.66273	1.82056	0.66007	0.63339	0.65651	0.4029	0.52831	0.37308
	1.82033	0.6663	1.82033	0.66729	0.6223	0.64746	0.41358	0.5071	0.40223
	1.8201	0.68755	1.8201	0.6796	0.64983	0.62918	0.40592	0.53657	0.36077
	1.81987	0.72565	1.81987	0.68399	0.70715	0.64309	0.40211	0.5286	0.38967
	1.81964	0.73594	1.81964	0.70824	0.64824	0.63582	0.4213	0.53146	0.41035
	1.81941	0.72967	1.81941	0.69987	0.64798	0.62498	0.43029	0.54372	0.37911
	1.81918	0.72161	1.81918	0.69389	0.68674	0.63309	0.39449	0.52317	0.38472
	1.81895	0.70762	1.81895	0.75407	0.64798	0.65205	0.40006	0.53968	0.39318
	1.81872	0.67488	1.81872	0.70692	0.64913	0.60931	0.37409	0.50704	0.35424
	1.81849	0.66499	1.81849	0.67733	0.68447	0.63057	0.3951	0.51379	0.36245
	1.81826	0.63726	1.81826	0.66466	0.66312	0.63924	0.39473	0.52864	0.3926
	1.81803	0.64093	1.81803	0.69507	0.6954	0.62357	0.40118	0.50174	0.38213
	1.8178	0.66422	1.8178	0.77242	0.65299	0.65951	0.3885	0.51101	0.39293
	1.81757	0.68334	1.81757	0.71674	0.66497	0.68034	0.3974	0.50607	0.37518
	1.81734	0.6883	1.81734	0.73073	0.66802	0.65915	0.38061	0.50892	0.35927
	1.81711	0.69127	1.81711	0.72182	0.64464	0.60974	0.39693	0.51781	0.38397
	1.81688	0.67416	1.81688	0.73186	0.62608	0.63451	0.37932	0.52636	0.3658
	1.81666	0.67704	1.81666	0.68994	0.6496	0.59854	0.39187	0.53032	0.39946
	1.81643	0.66794	1.81643	0.69354	0.64279	0.65029	0.38144	0.51708	0.47509
	1.8162	0.67801	1.8162	0.68663	0.65779	0.61142	0.39642	0.50052	0.37334
	1.81597	0.67491	1.81597	0.71057	0.63065	0.59494	0.38107	0.50695	0.32192
	1.81574	0.66171	1.81574	0.70319	0.66205	0.60209	0.36563	0.48445	0.32945
	1.81551	0.66503	1.81551	0.67985	0.67136	0.61051	0.37159	0.50594	0.33071
	1.81528	0.67885	1.81528	0.73229	0.66607	0.59714	0.38357	0.49656	0.34402
	1.81505	0.67868	1.81505	0.72467	0.62462	0.61237	0.37963	0.50582	0.31513
	1.81482	0.64318	1.81482	0.72538	0.66215	0.59479	0.36458	0.50645	0.35366
	1.8146	0.65648	1.8146	0.74017	0.62514	0.60485	0.37547	0.51924	0.33841
	1.81437	0.68076	1.81437	0.71737	0.62861	0.60861	0.38791	0.492	0.35399
	1.81414	0.68349	1.81414	0.7527	0.66842	0.62556	0.37835	0.51384	0.338
	1.81391	0.68929	1.81391	0.81126	0.62786	0.62876	0.38045	0.50848	0.34629
	1.81368	0.68857	1.81368	0.72741	0.6716	0.5788	0.3674	0.49597	0.37937
	1.81345	0.66804	1.81345	0.72204	0.64075	0.64251	0.38262	0.48436	0.36287
	1.81322	0.65923	1.81322	0.75948	0.61003	0.65478	0.3461	0.51173	0.28926
	1.813	0.67372	1.813	0.78655	0.61209	0.59248	0.36047	0.50163	0.28817
	1.81277	0.7104	1.81277	0.78984	0.62966	0.60431	0.36297	0.52045	0.34419
	1.81254	0.72344	1.81254	0.82632	0.6995	0.58987	0.35363	0.52027	0.29863
	1.81231	0.71141	1.81231	0.82542	0.69778	0.59903	0.34596	0.49643	0.3122
	1.81208	0.68215	1.81208	0.79982	0.68781	0.62231	0.34454	0.50267	0.3364
	1.81186	0.68344	1.81186	0.71746	0.68715	0.62865	0.37286	0.49069	0.30718
	1.81163	0.6846	1.81163	0.71367	0.70853	0.58135	0.35902	0.49714	0.30475
	1.8114	0.69718	1.8114	0.72132	0.71278	0.60386	0.36454	0.47741	0.2746
	1.81117	0.68299	1.81117	0.74894	0.70605	0.6081	0.3564	0.51088	0.35366
	1.81094	0.69326	1.81094	0.76888	0.703	0.58671	0.33597	0.49171	0.25953
	1.81072	0.71486	1.81072	0.72555	0.67541	0.59472	0.3451	0.48015	0.23943
	1.81049	0.69239	1.81049	0.70281	0.67844	0.61425	0.36665	0.48053	0.3323
	1.81026	0.6916	1.81026	0.75649	0.69947	0.60055	0.36493	0.49545	0.36061
	1.81003	0.71089	1.81003	0.75399	0.68953	0.60676	0.33625	0.49706	0.30642
	1.80981	0.69331	1.80981	0.70624	0.65675	0.5879	0.37187	0.48106	0.29654
	1.80958	0.7039	1.80958	0.72028	0.59508	0.56677	0.35673	0.47135	0.30349
	1.80935	0.71491	1.80935	0.77179	0.63488	0.56901	0.35486	0.48182	0.31857
	1.80912	0.72166	1.80912	0.80841	0.67742	0.57867	0.343	0.49095	0.29445
	1.8089	0.74038	1.8089	0.7883	0.67011	0.62098	0.33838	0.47441	0.28163
	1.80867	0.74976	1.80867	0.82509	0.64193	0.61983	0.33709	0.46502	0.29981
	1.80844	0.75568	1.80844	0.7744	0.64975	0.64417	0.34287	0.48135	0.31798
	1.80822	0.73793	1.80822	0.7617	0.66768	0.59255	0.34198	0.49314	0.21857
	1.80799	0.75762	1.80799	0.77955	0.65988	0.57413	0.3379	0.47659	0.26505
	1.80776	0.74581	1.80776	0.73737	0.67191	0.56062	0.33853	0.46821	0.28833
	1.80753	0.71273	1.80753	0.72826	0.65571	0.5396	0.33662	0.46466	0.29453
	1.80731	0.69514	1.80731	0.74837	0.65231	0.5403	0.35352	0.46441	0.27828
	1.80708	0.70859	1.80708	0.78249	0.62355	0.55644	0.34392	0.46466	0.28993
	1.80685	0.70201	1.80685	0.78112	0.64206	0.60518	0.32462	0.45756	0.29671
	1.80663	0.7042	1.80663	0.83436	0.64819	0.5731	0.33414	0.45924	0.2849
	1.8064	0.71932	1.8064	0.80292	0.64777	0.56025	0.33023	0.4705	0.28013
	1.80617	0.73731	1.80617	0.74738	0.6289	0.56457	0.33049	0.4609	0.30307
	1.80595	0.75454	1.80595	0.74604	0.61836	0.54979	0.31764	0.44868	0.26815
	1.80572	0.7258	1.80572	0.77401	0.64704	0.54028	0.31067	0.43194	0.24135
	1.80549	0.71268	1.80549	0.80273	0.63924	0.57469	0.30125	0.44717	0.25517
	1.80527	0.71533	1.80527	0.77821	0.66163	0.58944	0.31359	0.4666	0.28524
	1.80504	0.71655	1.80504	0.78301	0.68791	0.56648	0.33817	0.46866	0.25936
	1.80482	0.73068	1.80482	0.7801	0.63514	0.55475	0.33912	0.45599	0.27552
	1.80459	0.73862	1.80459	0.75421	0.6295	0.558	0.3197	0.44887	0.28122
	1.80436	0.73984	1.80436	0.77744	0.66192	0.577	0.31136	0.45903	0.27192
	1.80414	0.74534	1.80414	0.79343	0.71573	0.58975	0.29522	0.44873	0.26187
	1.80391	0.76662	1.80391	0.80155	0.73964	0.59112	0.30336	0.45062	0.28004
	1.80368	0.76724	1.80368	0.80764	0.71829	0.58605	0.32386	0.45509	0.27736
	1.80346	0.75107	1.80346	0.81123	0.7025	0.56847	0.3198	0.44435	0.22527
	1.80323	0.73535	1.80323	0.78998	0.69592	0.59073	0.31848	0.44582	0.23499
	1.80301	0.71506	1.80301	0.8001	0.69258	0.59311	0.33373	0.45978	0.26832
	1.80278	0.71511	1.80278	0.80792	0.7054	0.56319	0.31476	0.45022	0.22176
	1.80256	0.71598	1.80256	0.78981	0.6935	0.5699	0.30689	0.45824	0.24353
	1.80233	0.69361	1.80233	0.77327	0.66351	0.58699	0.31713	0.46877	0.29688
	1.8021	0.66995	1.8021	0.7631	0.66327	0.57135	0.30881	0.45969	0.2839
	1.80188	0.65231	1.80188	0.7645	0.67857	0.57876	0.3053	0.44098	0.272
	1.80165	0.64222	1.80165	0.75898	0.67705	0.57368	0.30689	0.43245	0.26782
	1.80143	0.65896	1.80143	0.75896	0.69363	0.57182	0.30688	0.44315	0.23097
	1.8012	0.70596	1.8012	0.78822	0.73103	0.58217	0.30586	0.45418	0.23357
	1.80098	0.71543	1.80098	0.83013	0.72468	0.5825	0.32444	0.46632	0.28783
	1.80075	0.68621	1.80075	0.82983	0.703	0.60319	0.33763	0.47145	0.30525
	1.80053	0.67615	1.80053	0.81779	0.71482	0.58923	0.31814	0.45758	0.31287
	1.8003	0.68101	1.8003	0.8165	0.71498	0.55183	0.30941	0.44292	0.28842
	1.80008	0.67957	1.80008	0.80325	0.68877	0.53343	0.30608	0.43881	0.26539
	1.79985	0.66637	1.79985	0.81636	0.68937	0.54521	0.28793	0.42743	0.27803
	1.79963	0.67629	1.79963	0.82681	0.69911	0.54876	0.28643	0.42436	0.2499
	1.7994	0.69219	1.7994	0.84961	0.6901	0.54558	0.30554	0.42473	0.20677
	1.79918	0.69693	1.79918	0.87569	0.70983	0.56078	0.31229	0.43282	0.19253
	1.79895	0.69348	1.79895	0.86066	0.721	0.57399	0.30707	0.4406	0.24186
	1.79873	0.69361	1.79873	0.84538	0.68775	0.56541	0.29073	0.43102	0.2499
	1.7985	0.70025	1.7985	0.86639	0.67883	0.55749	0.29178	0.42604	0.24504
	1.79828	0.70687	1.79828	0.92111	0.68003	0.55125	0.28561	0.42919	0.29403
	1.79805	0.70797	1.79805	0.9125	0.71435	0.55042	0.29066	0.42881	0.28875
	1.79783	0.7062	1.79783	0.86137	0.75162	0.55968	0.30021	0.43111	0.28875
	1.7976	0.71045	1.7976	0.89569	0.72466	0.56233	0.29872	0.44087	0.28323
	1.79738	0.71469	1.79738	0.92553	0.73155	0.54517	0.29294	0.4474	0.26949
	1.79716	0.70214	1.79716	0.91099	0.72662	0.54633	0.29209	0.44051	0.26128
	1.79693	0.6943	1.79693	0.89975	0.70563	0.55859	0.29825	0.4193	0.26078
	1.79671	0.68507	1.79671	0.86735	0.68397	0.54937	0.29712	0.42664	0.27226
	1.79648	0.68545	1.79648	0.85257	0.68911	0.5673	0.28086	0.42115	0.27468
	1.79626	0.68778	1.79626	0.92298	0.7037	0.54341	0.27663	0.41922	0.25718
	1.79603	0.71057	1.79603	0.94319	0.72664	0.57885	0.2937	0.43379	0.2179
	1.79581	0.7161	1.79581	0.88345	0.72641	0.59576	0.28346	0.43788	0.26137
	1.79559	0.70841	1.79559	0.90792	0.73896	0.55494	0.27648	0.41776	0.2308
	1.79536	0.70623	1.79536	0.87298	0.67966	0.54816	0.29559	0.42612	0.23691
	1.79514	0.70315	1.79514	0.83976	0.69506	0.53256	0.28012	0.41154	0.24789
	1.79492	0.69304	1.79492	0.85353	0.66126	0.54937	0.28842	0.42557	0.21497
	1.79469	0.68091	1.79469	0.85564	0.72408	0.55519	0.30248	0.41743	0.20375
	1.79447	0.682	1.79447	0.92485	0.74554	0.57949	0.2888	0.41758	0.24361
	1.79424	0.68212	1.79424	0.93187	0.77461	0.57644	0.27364	0.4124	0.20258
	1.79402	0.69681	1.79402	0.93189	0.72461	0.5789	0.26613	0.39933	0.23206
	1.7938	0.68939	1.7938	0.88617	0.74178	0.54115	0.27304	0.39976	0.25886
	1.79357	0.68567	1.79357	0.89448	0.7049	0.52128	0.2787	0.41753	0.20769
	1.79335	0.69586	1.79335	0.91001	0.71495	0.56646	0.27164	0.41559	0.24906
	1.79313	0.70328	1.79313	0.84242	0.77584	0.52102	0.27441	0.41809	0.21305
	1.79291	0.71198	1.79291	0.85734	0.71179	0.53698	0.28158	0.40601	0.20241
	1.79268	0.69956	1.79268	0.84854	0.73982	0.55045	0.26619	0.42531	0.18449
	1.79246	0.71712	1.79246	0.83507	0.68995	0.53271	0.28048	0.42802	0.21757
	1.79223	0.72714	1.79223	0.8213	0.66567	0.53423	0.27488	0.41045	0.28951
	1.79201	0.71625	1.79201	0.80515	0.63882	0.53273	0.27644	0.41783	0.22553
	1.79179	0.69752	1.79179	0.79467	0.66599	0.52039	0.28033	0.40146	0.18365
	1.79157	0.69328	1.79157	0.8267	0.69788	0.51569	0.27099	0.4132	0.20836
	1.79134	0.69961	1.79134	0.78504	0.64524	0.47097	0.26485	0.41707	0.23097
	1.79112	0.70055	1.79112	0.8442	0.65965	0.50087	0.25315	0.41466	0.23038
	1.7909	0.70162	1.7909	0.83584	0.63545	0.51803	0.27025	0.41601	0.22427
	1.79067	0.66543	1.79067	0.85926	0.70187	0.53492	0.26845	0.42242	0.24311
	1.79045	0.64557	1.79045	0.82572	0.67651	0.54577	0.27175	0.40251	0.16908
	1.79023	0.65789	1.79023	0.87695	0.65881	0.53254	0.25502	0.41353	0.26388
	1.79001	0.66828	1.79001	0.86135	0.71289	0.53306	0.28213	0.43204	0.25618
	1.78978	0.68336	1.78978	0.95823	0.68681	0.5516	0.27126	0.41292	0.26363
	1.78956	0.67119	1.78956	0.90463	0.77226	0.55117	0.25856	0.41845	0.23097
	1.78934	0.68336	1.78934	0.88038	0.67489	0.50313	0.27915	0.44426	0.22276
	1.78912	0.69564	1.78912	0.80427	0.69039	0.51178	0.25619	0.42091	0.21447
	1.78889	0.6937	1.78889	0.87435	0.70579	0.55643	0.26812	0.3942	0.18156
	1.78867	0.70167	1.78867	0.88565	0.73643	0.55512	0.2736	0.43456	0.19755
	1.78845	0.69512	1.78845	0.88057	0.73951	0.50115	0.2737	0.4047	0.26254
	1.78823	0.69802	1.78823	0.83847	0.66972	0.5314	0.26	0.40212	0.20032
	1.78801	0.67724	1.78801	0.84994	0.68199	0.54748	0.26471	0.38748	0.16623
	1.78778	0.67741	1.78778	0.80679	0.70717	0.54163	0.27014	0.37915	0.18826
	1.78756	0.66389	1.78756	0.84766	0.72066	0.50066	0.25608	0.4065	0.1896
	1.78734	0.66528	1.78734	0.88842	0.69266	0.54138	0.26223	0.41671	0.25132
	1.78712	0.66816	1.78712	0.87385	0.73565	0.55748	0.23865	0.39587	0.22553
	1.7869	0.70556	1.7869	0.83518	0.65009	0.51443	0.2455	0.38172	0.19261
	1.78667	0.69326	1.78667	0.85114	0.66231	0.48356	0.25525	0.36756	0.24956
	1.78645	0.67813	1.78645	0.90183	0.70156	0.49458	0.24451	0.36936	0.21908
	1.78623	0.66218	1.78623	0.93653	0.71286	0.51463	0.24987	0.36261	0.22192
	1.78601	0.66548	1.78601	0.97839	0.70699	0.53675	0.26512	0.39075	0.22293
	1.78579	0.67748	1.78579	0.91555	0.73515	0.54558	0.25486	0.37857	0.1654
	1.78557	0.64996	1.78557	0.9376	0.73523	0.53462	0.24733	0.39376	0.1494
	1.78535	0.63381	1.78535	0.89231	0.7696	0.50914	0.24547	0.38452	0.17637
	1.78512	0.60663	1.78512	0.90608	0.76067	0.52966	0.25999	0.38234	0.20928
	1.7849	0.61305	1.7849	0.8969	0.76208	0.53439	0.27189	0.3913	0.19395
	1.78468	0.63111	1.78468	0.92989	0.78636	0.53154	0.25848	0.39166	0.23072
	1.78446	0.63173	1.78446	0.93324	0.74517	0.51263	0.24983	0.39206	0.24629
	1.78424	0.60698	1.78424	0.87759	0.69086	0.52095	0.25036	0.38863	0.15443
	1.78402	0.59309	1.78402	0.84914	0.71722	0.53916	0.24383	0.37704	0.20425
	1.7838	0.60241	1.7838	0.83883	0.70033	0.54035	0.23258	0.38769	0.22955
	1.78358	0.60477	1.78358	0.8371	0.71325	0.51134	0.23171	0.39135	0.20551
	1.78335	0.62721	1.78335	0.7953	0.68522	0.52987	0.26246	0.39549	0.19814
	1.78313	0.63686	1.78313	0.83022	0.71435	0.52078	0.24831	0.40084	0.24856
	1.78291	0.64495	1.78291	0.83507	0.71902	0.49196	0.24424	0.3819	0.17729
	1.78269	0.65829	1.78269	0.86195	0.7222	0.50734	0.23965	0.39052	0.16062
	1.78247	0.64929	1.78247	0.89042	0.6882	0.51793	0.23287	0.39322	0.20752
	1.78225	0.65159	1.78225	0.90285	0.66385	0.53642	0.24934	0.38381	0.22904
	1.78203	0.64859	1.78203	0.90512	0.71696	0.53072	0.24297	0.36516	0.19571
	1.78181	0.65107	1.78181	0.91472	0.73977	0.53682	0.23383	0.37617	0.20501
	1.78159	0.64683	1.78159	0.88647	0.70548	0.51842	0.23603	0.3883	0.19739
	1.78137	0.64671	1.78137	0.85564	0.71558	0.51922	0.24146	0.37562	0.18416
	1.78115	0.65655	1.78115	0.84621	0.70574	0.49932	0.23721	0.36953	0.17595
	1.78093	0.66146	1.78093	0.83803	0.70623	0.50631	0.23809	0.36741	0.19563
	1.78071	0.66937	1.78071	0.90474	0.71477	0.51887	0.23698	0.36742	0.18449
	1.78049	0.66933	1.78049	0.94764	0.71991	0.51837	0.23766	0.36803	0.20593
	1.78027	0.64301	1.78027	0.94262	0.72338	0.51381	0.23315	0.37151	0.19102
	1.78005	0.62374	1.78005	0.88417	0.74076	0.50094	0.23771	0.37685	0.18918
	1.77983	0.6137	1.77983	0.85183	0.73231	0.50444	0.24483	0.37093	0.22435
	1.77961	0.60948	1.77961	0.85081	0.65925	0.50059	0.23292	0.36347	0.19864
	1.77939	0.60673	1.77939	0.91223	0.65082	0.52004	0.23593	0.36943	0.21899
	1.77917	0.61456	1.77917	0.88927	0.67311	0.52478	0.2399	0.37271	0.1932
	1.77895	0.61866	1.77895	0.92065	0.71965	0.51513	0.22864	0.35407	0.17159
	1.77873	0.62089	1.77873	0.93395	0.72453	0.52992	0.22241	0.36824	0.16716
	1.77851	0.60983	1.77851	0.90482	0.74345	0.52251	0.21486	0.37503	0.17117
	1.77829	0.60182	1.77829	0.94876	0.75919	0.51541	0.21858	0.3627	0.20526
	1.77807	0.61494	1.77807	0.94618	0.76756	0.51101	0.23119	0.36449	0.19546
	1.77785	0.62272	1.77785	0.89522	0.80402	0.52714	0.22472	0.37004	0.17344
	1.77763	0.62652	1.77763	0.87808	0.79753	0.54573	0.22236	0.3736	0.15995
	1.77741	0.62992	1.77741	0.88099	0.76237	0.54219	0.23953	0.37526	0.15736
	1.77719	0.63284	1.77719	0.88779	0.74214	0.53794	0.24577	0.37385	0.18692
	1.77697	0.63726	1.77697	0.91689	0.7494	0.54164	0.23817	0.37534	0.18533
	1.77675	0.63922	1.77675	0.92553	0.76584	0.53266	0.22616	0.3716	0.15258
	1.77653	0.63041	1.77653	0.89182	0.74653	0.53277	0.22567	0.36315	0.11967
	1.77632	0.61933	1.77632	0.86472	0.74337	0.53654	0.2323	0.35782	0.14748
	1.77609	0.61062	1.77609	0.87986	0.74089	0.52508	0.22803	0.36194	0.1865
	1.77588	0.58996	1.77588	0.88354	0.73009	0.51929	0.21947	0.37666	0.16958
	1.77566	0.58396	1.77566	0.8679	0.71281	0.52903	0.21571	0.37138	0.19211
	1.77544	0.59963	1.77544	0.90408	0.68115	0.54516	0.22006	0.35519	0.20827
	1.77522	0.60469	1.77522	0.93285	0.69859	0.54094	0.22195	0.35772	0.16799
	1.775	0.59232	1.775	0.91796	0.69796	0.53353	0.22518	0.3686	0.16213
	1.77478	0.58334	1.77478	0.9108	0.69044	0.53436	0.21793	0.36773	0.16531
	1.77456	0.58178	1.77456	0.92512	0.70702	0.54037	0.19662	0.35529	0.14597
	1.77435	0.57444	1.77435	0.94103	0.73491	0.54774	0.20761	0.35263	0.17553
	1.77413	0.57399	1.77413	0.95817	0.76117	0.54734	0.22855	0.34562	0.20693
	1.77391	0.58113	1.77391	0.93302	0.73405	0.51908	0.22352	0.33862	0.20886
	1.77369	0.5914	1.77369	0.88239	0.73987	0.51517	0.22263	0.34234	0.15443
	1.77347	0.57992	1.77347	0.87759	0.75801	0.51143	0.21013	0.35175	0.14572
	1.77325	0.57811	1.77325	0.89555	0.71782	0.49789	0.20944	0.36878	0.18198
	1.77303	0.57982	1.77303	0.93637	0.75141	0.50814	0.22072	0.38039	0.18792
	1.77282	0.57171	1.77282	0.97361	0.76357	0.52413	0.21295	0.3754	0.18985
	1.7726	0.55668	1.7726	0.9108	0.74624	0.51547	0.20929	0.36324	0.17084
	1.77238	0.54063	1.77238	0.91725	0.75989	0.52654	0.21081	0.36006	0.16263
	1.77216	0.53609	1.77216	0.94081	0.75157	0.49451	0.2182	0.35969	0.15166
	1.77194	0.54269	1.77194	0.92534	0.72959	0.51907	0.2097	0.33801	0.14572
	1.77172	0.55296	1.77172	0.87262	0.7381	0.51267	0.21381	0.33421	0.15711
	1.77151	0.56774	1.77151	0.88392	0.74293	0.49881	0.21877	0.3437	0.15962
	1.77129	0.59053	1.77129	0.9997	0.75031	0.51667	0.20945	0.35326	0.17025
	1.77107	0.60182	1.77107	0.97463	0.78954	0.54841	0.2048	0.34355	0.17737
	1.77085	0.58195	1.77085	0.98886	0.81919	0.53268	0.21205	0.35112	0.15635
	1.77064	0.56511	1.77064	1	0.8402	0.55075	0.21104	0.33028	0.13441
	1.77042	0.55918	1.77042	0.98892	0.83002	0.55337	0.20928	0.34618	0.1427
	1.7702	0.55797	1.7702	0.95858	0.82039	0.54732	0.19871	0.34819	0.1592
	1.76998	0.56047	1.76998	0.94177	0.78714	0.52571	0.20464	0.34254	0.17645
	1.76976	0.56905	1.76976	0.92353	0.75446	0.54804	0.22594	0.34682	0.13031
	1.76955	0.56104	1.76955	0.91585	0.74241	0.53048	0.20926	0.35088	0.13508
	1.76933	0.55968	1.76933	0.92869	0.71649	0.51604	0.21196	0.3348	0.18089
	1.76911	0.55916	1.76911	0.90869	0.7209	0.51919	0.20803	0.34899	0.19848
	1.7689	0.55301	1.7689	0.88927	0.70652	0.5271	0.20433	0.35648	0.15568
	1.76868	0.54817	1.76868	0.89698	0.71143	0.53259	0.20923	0.36047	0.12512
	1.76846	0.56052	1.76846	0.93008	0.72915	0.53257	0.20234	0.3437	0.16556
	1.76824	0.56258	1.76824	0.92353	0.71565	0.50552	0.19629	0.32796	0.15551
	1.76803	0.5514	1.76803	0.8871	0.72547	0.50234	0.20316	0.3171	0.10878
	1.76781	0.55249	1.76781	0.86294	0.73836	0.52048	0.2093	0.32795	0.11959
	1.76759	0.55355	1.76759	0.86554	0.70824	0.50774	0.20154	0.35237	0.13944
	1.76738	0.55673	1.76738	0.85885	0.67938	0.50136	0.19362	0.32024	0.13927
	1.76716	0.55244	1.76716	0.89215	0.72557	0.49906	0.19337	0.33425	0.18005
	1.76694	0.54882	1.76694	0.9068	0.76516	0.50507	0.20796	0.33219	0.17369
	1.76672	0.54544	1.76672	0.88099	0.75425	0.5108	0.19206	0.34961	0.21698
	1.76651	0.54108	1.76651	0.92084	0.72484	0.47676	0.20912	0.3369	0.10703
	1.76629	0.52709	1.76629	0.90666	0.74376	0.51634	0.19737	0.33065	0.1731
	1.76607	0.51839	1.76607	0.87279	0.70699	0.53596	0.19631	0.33132	0.16489
	1.76586	0.52352	1.76586	0.95249	0.73622	0.51199	0.18709	0.32342	0.15736
	1.76564	0.50747	1.76564	0.92474	0.7216	0.50956	0.20746	0.34505	0.15853
	1.76543	0.50618	1.76543	0.88905	0.74658	0.51746	0.20899	0.33423	0.16975
	1.76521	0.52786	1.76521	0.88173	0.72121	0.49263	0.18722	0.3103	0.10937
	1.76499	0.5315	1.76499	0.84379	0.66377	0.51148	0.20032	0.31855	0.14078
	1.76478	0.52027	1.76478	0.85614	0.73645	0.49602	0.19288	0.31304	0.14044
	1.76456	0.51576	1.76456	0.84102	0.64151	0.52275	0.18915	0.30449	0.13173
	1.76434	0.54611	1.76434	0.86124	0.71255	0.5244	0.17038	0.33545	0.10811
	1.76413	0.54758	1.76413	0.94037	0.7452	0.52226	0.18655	0.31535	0.13332
	1.76391	0.54825	1.76391	0.88378	0.72213	0.48796	0.19416	0.32509	0.19856
	1.7637	0.53674	1.7637	0.83504	0.70668	0.469	0.20397	0.32151	0.1159
	1.76348	0.52106	1.76348	0.88384	0.7299	0.50353	0.1778	0.3269	0.18215
	1.76326	0.50787	1.76326	0.88672	0.74533	0.54647	0.19177	0.33313	0.13315
	1.76305	0.51784	1.76305	0.92139	0.74807	0.51134	0.20373	0.32528	0.16506
	1.76283	0.52476	1.76283	0.90891	0.7808	0.53081	0.19547	0.33211	0.18189
	1.76262	0.50504	1.76262	0.90329	0.74439	0.52307	0.18784	0.33924	0.21439
	1.7624	0.48597	1.7624	0.91349	0.70589	0.55749	0.2001	0.33007	0.11255
	1.76218	0.50653	1.76218	0.88823	0.71638	0.50993	0.21002	0.31942	0.15484
	1.76197	0.51858	1.76197	0.91486	0.72194	0.55269	0.20028	0.30788	0.15752
	1.76175	0.51496	1.76175	0.92177	0.69819	0.53474	0.20774	0.31719	0.12662
	1.76154	0.51667	1.76154	0.9322	0.72502	0.52997	0.20634	0.31795	0.16255
	1.76132	0.51303	1.76132	0.95543	0.73692	0.55662	0.20517	0.32205	0.14304
	1.76111	0.50378	1.76111	0.85904	0.73549	0.53563	0.21004	0.31024	0.15593
	1.76089	0.49135	1.76089	0.86582	0.71203	0.52541	0.19289	0.32912	0.16498
	1.76068	0.50316	1.76068	0.85811	0.67256	0.52144	0.19767	0.32984	0.15845
	1.76046	0.51715	1.76046	0.90002	0.72038	0.53173	0.19082	0.32015	0.15761
	1.76025	0.51861	1.76025	0.90115	0.7162	0.53773	0.19168	0.31494	0.15761
	1.76003	0.50435	1.76003	0.93102	0.78837	0.54888	0.19291	0.32058	0.09304
	1.75982	0.49011	1.75982	0.97542	0.74903	0.51494	0.18557	0.3331	0.13969
	1.7596	0.49497	1.7596	0.90831	0.73826	0.54713	0.1908	0.32134	0.16339
	1.75938	0.49539	1.75938	0.93842	0.77915	0.55837	0.19289	0.32264	0.17988
	1.75917	0.50013	1.75917	0.92866	0.75911	0.54049	0.19215	0.32486	0.11347
	1.75896	0.47483	1.75896	0.92498	0.71722	0.52814	0.18747	0.32591	0.13366
	1.75874	0.46516	1.75874	0.92498	0.71364	0.54748	0.1865	0.32314	0.12076
	1.75853	0.48151	1.75853	0.90526	0.71461	0.54252	0.18474	0.30943	0.16305
	1.75831	0.49252	1.75831	0.88532	0.72288	0.53186	0.1983	0.32065	0.10795
	1.7581	0.49272	1.7581	0.95888	0.71064	0.53388	0.1733	0.33565	0.10435
	1.75788	0.48461	1.75788	0.94539	0.68864	0.5404	0.17257	0.32953	0.12729
	1.75767	0.47446	1.75767	0.87907	0.69357	0.53923	0.18295	0.32977	0.13918
	1.75745	0.45688	1.75745	0.88537	0.69256	0.52253	0.19297	0.31888	0.13475
	1.75724	0.44252	1.75724	0.92537	0.7345	0.51765	0.1903	0.31802	0.12017
	1.75702	0.45011	1.75702	0.91149	0.74637	0.50987	0.17395	0.31217	0.12863
	1.75681	0.45735	1.75681	0.91541	0.77451	0.51882	0.17388	0.30724	0.11431
	1.7566	0.44438	1.7566	0.88373	0.72954	0.53049	0.19002	0.30698	0.13835
	1.75638	0.43793	1.75638	0.89039	0.68697	0.52574	0.18497	0.31309	0.16146
	1.75617	0.44592	1.75617	0.88422	0.684	0.54772	0.17949	0.30178	0.1422
	1.75595	0.45554	1.75595	0.86535	0.6972	0.53422	0.17267	0.2958	0.1211
	1.75574	0.45073	1.75574	0.86362	0.67998	0.49913	0.17472	0.30688	0.13366
	1.75552	0.44909	1.75552	0.90104	0.68504	0.51223	0.18048	0.30052	0.13542
	1.75531	0.44758	1.75531	0.89275	0.7233	0.51104	0.19564	0.30477	0.1329
	1.7551	0.43758	1.7551	0.90183	0.74152	0.52667	0.18928	0.31268	0.1216
	1.75488	0.42178	1.75488	0.89698	0.77088	0.5669	0.1935	0.31624	0.11071
	1.75467	0.43344	1.75467	0.89336	0.75217	0.56698	0.19209	0.3201	0.14086
	1.75446	0.4355	1.75446	0.91829	0.71855	0.56611	0.19231	0.31752	0.15242
	1.75424	0.43959	1.75424	0.89555	0.72956	0.55856	0.18998	0.30955	0.13885
	1.75403	0.4514	1.75403	0.86236	0.70772	0.54138	0.17791	0.30178	0.1329
	1.75381	0.47161	1.75381	0.87322	0.69373	0.53942	0.1792	0.30142	0.14856
	1.7536	0.47082	1.7536	0.86919	0.69183	0.51622	0.1792	0.30164	0.15275
	1.75339	0.46065	1.75339	0.8216	0.68728	0.5248	0.17269	0.30206	0.14446
	1.75317	0.46248	1.75317	0.82687	0.68316	0.51727	0.17476	0.30331	0.14128
	1.75296	0.47307	1.75296	0.87385	0.70887	0.5259	0.17454	0.30259	0.12646
	1.75275	0.47097	1.75275	0.87339	0.72166	0.54711	0.18134	0.3156	0.12612
	1.75253	0.45968	1.75253	0.85361	0.67987	0.52156	0.17624	0.31483	0.12813
	1.75232	0.45058	1.75232	0.85682	0.65563	0.50538	0.17672	0.29853	0.11992
	1.75211	0.44795	1.75211	0.88872	0.68118	0.50129	0.18637	0.28286	0.14446
	1.75189	0.44626	1.75189	0.89835	0.72228	0.51449	0.18025	0.29378	0.15242
	1.75168	0.43619	1.75168	0.88392	0.7322	0.51283	0.18123	0.29243	0.12311
	1.75147	0.43245	1.75147	0.87021	0.71401	0.52957	0.18117	0.28668	0.11255
	1.75125	0.42826	1.75125	0.86124	0.70999	0.5633	0.17738	0.30484	0.11641
	1.75104	0.44056	1.75104	0.87992	0.73246	0.5698	0.18178	0.30314	0.14253
	1.75083	0.45735	1.75083	0.91069	0.74984	0.57874	0.18157	0.30684	0.15342
	1.75061	0.44336	1.75061	0.91706	0.74585	0.57306	0.18337	0.31302	0.14136
	1.7504	0.42364	1.7504	0.88587	0.72134	0.57934	0.19096	0.31268	0.14136
	1.75019	0.42548	1.75019	0.86135	0.70318	0.57885	0.19103	0.31502	0.15367
	1.74998	0.42707	1.74998	0.87062	0.68948	0.54093	0.18186	0.31087	0.13818
	1.74976	0.42687	1.74976	0.87388	0.68329	0.52467	0.17877	0.30709	0.11213
	1.74955	0.42791	1.74955	0.91782	0.70143	0.54514	0.18632	0.30318	0.14371
	1.74934	0.42092	1.74934	0.93052	0.70613	0.54884	0.18896	0.30089	0.15937
	1.74913	0.42265	1.74913	0.89999	0.71717	0.53607	0.18858	0.30587	0.12646
	1.74891	0.42186	1.74891	0.89155	0.73447	0.56174	0.18758	0.30842	0.11188
	1.7487	0.4255	1.7487	0.87528	0.72061	0.5699	0.17902	0.29585	0.11649
	1.74849	0.42833	1.74849	0.89624	0.71122	0.55202	0.17956	0.29729	0.12009
	1.74828	0.41965	1.74828	0.85054	0.72881	0.56144	0.18816	0.29777	0.11088
	1.74806	0.41583	1.74806	0.8425	0.72909	0.56925	0.18158	0.295	0.11213
	1.74785	0.41211	1.74785	0.90161	0.73014	0.5504	0.17615	0.29778	0.14153
	1.74764	0.4076	1.74764	0.89465	0.72354	0.54764	0.17942	0.29635	0.14153
	1.74743	0.4011	1.74743	0.85723	0.69665	0.57285	0.17007	0.29639	0.13508
	1.74722	0.40497	1.74722	0.86659	0.73309	0.5789	0.17139	0.29303	0.12486
	1.747	0.40524	1.747	0.84596	0.71281	0.54239	0.17857	0.29629	0.10945
	1.74679	0.40065	1.74679	0.82133	0.67966	0.53443	0.17239	0.30184	0.09245
	1.74658	0.41045	1.74658	0.82632	0.67946	0.5226	0.17122	0.28647	0.1113
	1.74637	0.41191	1.74637	0.79672	0.67163	0.50862	0.16988	0.27663	0.11373
	1.74616	0.41224	1.74616	0.8077	0.66497	0.49921	0.16719	0.28184	0.12537
	1.74595	0.41725	1.74595	0.81842	0.66147	0.50288	0.15853	0.28727	0.17762
	1.74573	0.41511	1.74573	0.82004	0.66199	0.52976	0.16634	0.29993	0.1839
	1.74552	0.41296	1.74552	0.82023	0.6917	0.50514	0.18032	0.28529	0.11398
	1.74531	0.40368	1.74531	0.79223	0.67726	0.50751	0.17353	0.27246	0.12126
	1.7451	0.39443	1.7451	0.83225	0.65839	0.51171	0.17839	0.28623	0.14488
	1.74489	0.40001	1.74489	0.85394	0.68457	0.52803	0.17048	0.2944	0.13332
	1.74468	0.41429	1.74468	0.81859	0.6788	0.53549	0.1793	0.30182	0.1381
	1.74446	0.40427	1.74446	0.81285	0.69678	0.51882	0.18373	0.29253	0.14764
	1.74425	0.3916	1.74425	0.81708	0.69585	0.53102	0.18639	0.29667	0.13039
	1.74404	0.38783	1.74404	0.84906	0.66899	0.53219	0.16631	0.29492	0.09572
	1.74383	0.39495	1.74383	0.8337	0.69357	0.52436	0.16538	0.29874	0.08349
	1.74362	0.40269	1.74362	0.83304	0.6775	0.51146	0.17517	0.28603	0.09379
	1.74341	0.41449	1.74341	0.83529	0.69444	0.51919	0.1726	0.28788	0.13299
	1.7432	0.40737	1.7432	0.85893	0.7208	0.55893	0.17857	0.29852	0.15443
	1.74299	0.40246	1.74299	0.84102	0.68209	0.56632	0.17229	0.28997	0.13609
	1.74277	0.40685	1.74277	0.88219	0.71524	0.55959	0.16521	0.28126	0.10602
	1.74256	0.40933	1.74256	0.86072	0.68778	0.55561	0.15971	0.28892	0.07386
	1.74235	0.39579	1.74235	0.84665	0.65868	0.53773	0.17549	0.29047	0.10853
	1.74214	0.3983	1.74214	0.82018	0.67194	0.52833	0.16587	0.28012	0.1417
	1.74193	0.40048	1.74193	0.79941	0.64328	0.53373	0.16851	0.29157	0.13558
	1.74172	0.39488	1.74172	0.79738	0.69044	0.52789	0.1801	0.28004	0.11297
	1.74151	0.36965	1.74151	0.80073	0.6823	0.53656	0.17714	0.27459	0.12495
	1.7413	0.37156	1.7413	0.76543	0.67747	0.54364	0.16117	0.27887	0.0984
	1.74109	0.3665	1.74109	0.78224	0.68421	0.50963	0.15586	0.28664	0.16607
	1.74088	0.37754	1.74088	0.78523	0.61757	0.52761	0.16633	0.27222	0.11682
	1.74067	0.38091	1.74067	0.7843	0.6515	0.52125	0.16199	0.27571	0.1226
	1.74046	0.3858	1.74046	0.83513	0.73134	0.5644	0.15837	0.27063	0.15736
	1.74025	0.38287	1.74025	0.82772	0.67961	0.50909	0.16094	0.28191	0.14806
	1.74004	0.38104	1.74004	0.81401	0.65654	0.54103	0.1722	0.27126	0.12872
	1.73983	0.37417	1.73983	0.85227	0.71678	0.51954	0.16838	0.25654	0.09647
	1.73962	0.36608	1.73962	0.82769	0.66573	0.53016	0.15485	0.26184	0.13265
	1.73941	0.36767	1.73941	0.79969	0.66724	0.51473	0.17315	0.28078	0.1252
	1.7392	0.38109	1.7392	0.76836	0.7002	0.51884	0.16853	0.28489	0.12595
	1.73899	0.38099	1.73899	0.80111	0.65046	0.54203	0.16178	0.29339	0.13424
	1.73878	0.37647	1.73878	0.77832	0.64975	0.49979	0.16526	0.28599	0.14011
	1.73857	0.36774	1.73857	0.806	0.64156	0.53249	0.17178	0.2759	0.1185
	1.73836	0.36997	1.73836	0.7668	0.66359	0.5165	0.17717	0.27442	0.1396
	1.73815	0.35735	1.73815	0.79522	0.66604	0.54897	0.16335	0.26282	0.10192
	1.73794	0.36591	1.73794	0.79911	0.66685	0.54126	0.15639	0.25256	0.13232
	1.73773	0.37962	1.73773	0.82904	0.68676	0.51484	0.16478	0.27471	0.10142
	1.73752	0.37283	1.73752	0.78501	0.68509	0.52127	0.16383	0.29108	0.13282
	1.73731	0.37744	1.73731	0.81593	0.61797	0.51022	0.1681	0.28386	0.10108
	1.7371	0.36484	1.7371	0.75725	0.68394	0.55781	0.16806	0.27136	0.14212
	1.73689	0.36335	1.73689	0.7815	0.65565	0.53717	0.16263	0.25888	0.15853
	1.73668	0.35574	1.73668	0.76249	0.60909	0.53025	0.15715	0.25619	0.13366
	1.73647	0.36162	1.73647	0.7733	0.63999	0.49923	0.14737	0.27675	0.11716
	1.73626	0.36918	1.73626	0.75728	0.68105	0.51272	0.16782	0.26269	0.10066
	1.73605	0.37169	1.73605	0.77838	0.67403	0.54516	0.1649	0.28802	0.12486
	1.73584	0.36244	1.73584	0.85021	0.64117	0.54082	0.16908	0.28334	0.14957
	1.73563	0.35147	1.73563	0.80515	0.69511	0.53065	0.16711	0.28319	0.13433
	1.73542	0.34542	1.73542	0.86582	0.66748	0.5137	0.16284	0.26513	0.10987
	1.73521	0.35497	1.73521	0.77061	0.64401	0.47346	0.16265	0.26942	0.10091
	1.73501	0.34185	1.73501	0.75503	0.64281	0.47784	0.16265	0.26124	0.1396
	1.73479	0.36464	1.73479	0.76963	0.61622	0.53329	0.1555	0.25567	0.11875
	1.73459	0.35108	1.73459	0.78836	0.67189	0.50994	0.16209	0.26614	0.10945
	1.73438	0.34894	1.73438	0.80229	0.6551	0.50935	0.15361	0.28188	0.12411
	1.73417	0.34798	1.73417	0.78852	0.63433	0.51739	0.15978	0.26928	0.17846
	1.73396	0.34277	1.73396	0.79692	0.60442	0.54792	0.16542	0.25004	0.14614
	1.73375	0.34158	1.73375	0.8199	0.66868	0.49832	0.15222	0.26827	0.0974
	1.73354	0.35418	1.73354	0.81283	0.65122	0.5399	0.16812	0.24905	0.08483
	1.73333	0.33627	1.73333	0.85235	0.68909	0.56731	0.16937	0.25346	0.13516
	1.73313	0.33664	1.73313	0.78422	0.69921	0.53539	0.15394	0.24972	0.09857
	1.73292	0.33984	1.73292	0.80413	0.69762	0.53783	0.15361	0.26772	0.14262
	1.73271	0.33669	1.73271	0.76219	0.65505	0.58662	0.1774	0.2714	0.1077
	1.7325	0.33776	1.7325	0.77994	0.69652	0.52371	0.17012	0.27689	0.12888
	1.73229	0.34783	1.73229	0.75687	0.65484	0.54636	0.17369	0.26342	0.13382
	1.73208	0.33709	1.73208	0.75629	0.63034	0.53551	0.16466	0.26525	0.17553
	1.73188	0.33339	1.73188	0.76397	0.64453	0.51342	0.16449	0.26912	0.14932
	1.73167	0.3293	1.73167	0.78773	0.67147	0.52663	0.16846	0.26457	0.12168
	1.73146	0.33367	1.73146	0.80589	0.69556	0.54164	0.1648	0.27881	0.09698
	1.73125	0.34262	1.73125	0.74974	0.6853	0.55823	0.17348	0.26712	0.11909
	1.73104	0.34388	1.73104	0.77892	0.69005	0.55468	0.16884	0.26776	0.13223
	1.73083	0.33751	1.73083	0.80067	0.69217	0.58037	0.17054	0.27881	0.09446
	1.73063	0.32853	1.73063	0.84193	0.68201	0.53191	0.16545	0.27158	0.11657
	1.73042	0.33109	1.73042	0.82509	0.639	0.54343	0.15104	0.27933	0.13851
	1.73021	0.32826	1.73021	0.80879	0.67121	0.56721	0.15999	0.26092	0.13583
	1.73	0.32702	1.73	0.80835	0.60948	0.54299	0.15963	0.26268	0.14664
	1.72979	0.32702	1.72979	0.72692	0.66408	0.53518	0.15914	0.27408	0.12553
	1.72958	0.33069	1.72958	0.7631	0.69733	0.5382	0.15942	0.28301	0.11733
	1.72938	0.32231	1.72938	0.80462	0.69616	0.52883	0.15538	0.26977	0.0989
	1.72917	0.33582	1.72917	0.78586	0.70996	0.52141	0.16195	0.27029	0.09245
	1.72896	0.33295	1.72896	0.79409	0.67614	0.5464	0.15856	0.26987	0.09245
	1.72876	0.32226	1.72876	0.7755	0.65743	0.53282	0.16948	0.27919	0.10435
	1.72855	0.31938	1.72855	0.75196	0.62473	0.53088	0.17242	0.25966	0.11498
	1.72834	0.31663	1.72834	0.75981	0.62647	0.54851	0.17378	0.25251	0.13491
	1.72813	0.32417	1.72813	0.75983	0.64884	0.57883	0.17324	0.26484	0.08458
	1.72793	0.33089	1.72793	0.77791	0.65419	0.54175	0.17333	0.2704	0.09346
	1.72772	0.33319	1.72772	0.77064	0.67982	0.51533	0.16771	0.26273	0.12043
	1.72751	0.33369	1.72751	0.7628	0.6644	0.54344	0.16491	0.2596	0.13692
	1.7273	0.32352	1.7273	0.75012	0.65082	0.52359	0.15617	0.2581	0.10368
	1.7271	0.32002	1.7271	0.73657	0.64571	0.51531	0.1597	0.2501	0.08969
	1.72689	0.31881	1.72689	0.7612	0.65484	0.53135	0.17024	0.25694	0.0979
	1.72668	0.31499	1.72668	0.77818	0.64788	0.52067	0.16875	0.26029	0.10619
	1.72648	0.32461	1.72648	0.76186	0.62895	0.5147	0.16393	0.26129	0.09329
	1.72627	0.31628	1.72627	0.77934	0.64678	0.54278	0.16824	0.266	0.11557
	1.72606	0.31462	1.72606	0.79382	0.67087	0.55716	0.16606	0.26521	0.12378
	1.72585	0.31363	1.72585	0.79113	0.66246	0.57036	0.1661	0.27787	0.14815
	1.72565	0.31568	1.72565	0.79009	0.63303	0.5896	0.17818	0.27381	0.13709
	1.72544	0.32079	1.72544	0.82764	0.64461	0.55068	0.18071	0.25722	0.11749
	1.72523	0.31692	1.72523	0.83499	0.69039	0.55297	0.17872	0.26354	0.13717
	1.72503	0.31913	1.72503	0.80366	0.68019	0.5746	0.16637	0.26583	0.15082
	1.72482	0.32965	1.72482	0.7854	0.67212	0.55886	0.15538	0.27316	0.13156
	1.72462	0.32714	1.72462	0.79437	0.65096	0.5548	0.16023	0.27331	0.1128
	1.72441	0.31916	1.72441	0.7685	0.65675	0.54439	0.16371	0.25547	0.09991
	1.7242	0.31271	1.7242	0.77443	0.66502	0.55926	0.15971	0.24743	0.09262
	1.72399	0.3103	1.72399	0.80402	0.63788	0.56849	0.16268	0.2586	0.10175
	1.72379	0.31172	1.72379	0.75048	0.65865	0.55924	0.16714	0.26226	0.12729
	1.72358	0.31717	1.72358	0.73792	0.66507	0.56375	0.17123	0.25766	0.12478
	1.72338	0.32151	1.72338	0.75547	0.64712	0.57887	0.1702	0.25724	0.11808
	1.72317	0.32218	1.72317	0.73965	0.6147	0.558	0.17117	0.25583	0.13885
	1.72296	0.31368	1.72296	0.75525	0.60747	0.52882	0.163	0.26607	0.11255
	1.72276	0.31214	1.72276	0.76422	0.63415	0.5446	0.15072	0.26341	0.10544
	1.72255	0.31613	1.72255	0.74938	0.6135	0.55833	0.15399	0.25453	0.13843
	1.72234	0.30978	1.72234	0.73454	0.59385	0.55064	0.15138	0.26391	0.13441
	1.72214	0.30986	1.72214	0.7117	0.59414	0.5453	0.15796	0.25894	0.10987
	1.72193	0.30978	1.72193	0.70152	0.60607	0.55529	0.1611	0.25211	0.10066
	1.72173	0.30197	1.72173	0.71858	0.61413	0.54982	0.15117	0.25593	0.10937
	1.72152	0.29949	1.72152	0.73932	0.65203	0.54114	0.16051	0.25879	0.10167
	1.72132	0.30428	1.72132	0.738	0.68702	0.54353	0.17235	0.26389	0.09656
	1.72111	0.30157	1.72111	0.73249	0.67384	0.55582	0.17544	0.26416	0.10853
	1.7209	0.29713	1.7209	0.74571	0.69248	0.56738	0.17338	0.26068	0.09941
	1.7207	0.30782	1.7207	0.74776	0.67228	0.57277	0.17298	0.26363	0.11213
	1.72049	0.3112	1.72049	0.76636	0.62927	0.59858	0.17204	0.26694	0.15577
	1.72029	0.30629	1.72029	0.77766	0.62976	0.59762	0.16552	0.25725	0.12662
	1.72008	0.30328	1.72008	0.76033	0.65925	0.58012	0.16125	0.25468	0.11331
	1.71988	0.29604	1.71988	0.76993	0.65727	0.55896	0.1708	0.25597	0.136
	1.71967	0.298	1.71967	0.72994	0.66604	0.581	0.17796	0.24829	0.1195
	1.71947	0.29877	1.71947	0.70434	0.67494	0.56242	0.15839	0.24383	0.11272
	1.71926	0.30128	1.71926	0.7259	0.65291	0.54907	0.15854	0.24281	0.09865
	1.71905	0.29966	1.71905	0.74974	0.6206	0.55975	0.17526	0.24864	0.0773
	1.71885	0.30361	1.71885	0.71307	0.604	0.5581	0.16765	0.25269	0.09899
	1.71864	0.30753	1.71864	0.72121	0.59985	0.53266	0.16043	0.24611	0.10049
	1.71844	0.30877	1.71844	0.7473	0.62559	0.55087	0.15741	0.23878	0.09639
	1.71823	0.3081	1.71823	0.76216	0.63926	0.55157	0.16181	0.24015	0.10912
	1.71803	0.30269	1.71803	0.73997	0.67671	0.55437	0.16274	0.24208	0.08726
	1.71783	0.30046	1.71783	0.70413	0.63986	0.55208	0.16392	0.25041	0.08182
	1.71762	0.301	1.71762	0.7016	0.62251	0.5543	0.17818	0.2481	0.09832
	1.71741	0.29882	1.71741	0.7058	0.62801	0.55035	0.17247	0.24186	0.11749
	1.71721	0.30596	1.71721	0.75004	0.6158	0.5361	0.16433	0.24499	0.12671
	1.717	0.30562	1.717	0.71905	0.62334	0.55866	0.1665	0.23571	0.10703
	1.7168	0.30271	1.7168	0.6739	0.63462	0.53575	0.17194	0.23705	0.10125
	1.7166	0.29627	1.7166	0.66394	0.59813	0.52218	0.16374	0.24152	0.10853
	1.71639	0.29788	1.71639	0.71647	0.59336	0.50841	0.15784	0.24165	0.11917
	1.71619	0.29441	1.71619	0.71175	0.60092	0.51382	0.15351	0.24015	0.11515
	1.71598	0.29681	1.71598	0.67683	0.59925	0.53298	0.16242	0.25496	0.15116
	1.71578	0.30755	1.71578	0.67272	0.61938	0.52488	0.16376	0.24961	0.1381
	1.71557	0.3046	1.71557	0.72667	0.62212	0.539	0.15323	0.24493	0.11197
	1.71537	0.29118	1.71537	0.74757	0.63175	0.54634	0.15406	0.24248	0.13667
	1.71516	0.29783	1.71516	0.74947	0.62071	0.56433	0.16791	0.24374	0.12202
	1.71496	0.29775	1.71496	0.79576	0.62086	0.58842	0.17909	0.25384	0.12872
	1.71476	0.28972	1.71476	0.70097	0.62791	0.5941	0.1744	0.25777	0.11155
	1.71455	0.28751	1.71455	0.72412	0.65302	0.60003	0.17174	0.24795	0.11615
	1.71435	0.28843	1.71435	0.74653	0.59641	0.56188	0.16692	0.2414	0.09363
	1.71414	0.29641	1.71414	0.67478	0.6277	0.54316	0.16221	0.24788	0.05376
	1.71394	0.29007	1.71394	0.71205	0.61598	0.57382	0.16461	0.25158	0.1247
	1.71373	0.2919	1.71373	0.70898	0.65923	0.59066	0.17148	0.23267	0.11641
	1.71353	0.29718	1.71353	0.69614	0.68063	0.60758	0.18507	0.23653	0.10661
	1.71333	0.29173	1.71333	0.73018	0.62559	0.59571	0.16882	0.24466	0.09312
	1.71312	0.28275	1.71312	0.70382	0.61854	0.56782	0.17317	0.24603	0.08877
	1.71292	0.29287	1.71292	0.70925	0.63271	0.56955	0.15849	0.23589	0.07227
	1.71272	0.29341	1.71272	0.72344	0.62086	0.57119	0.1544	0.24216	0.09446
	1.71251	0.29827	1.71251	0.72212	0.63438	0.60616	0.16492	0.24568	0.10267
	1.71231	0.29535	1.71231	0.76288	0.61838	0.57637	0.1818	0.23733	0.11213
	1.7121	0.28878	1.7121	0.73526	0.64636	0.55174	0.17742	0.2447	0.12528
	1.7119	0.28644	1.7119	0.67711	0.60554	0.57465	0.17816	0.23318	0.11481
	1.7117	0.28982	1.7117	0.67168	0.63968	0.57209	0.1715	0.23608	0.09312
	1.71149	0.28394	1.71149	0.71512	0.59881	0.53277	0.17732	0.25065	0.09807
	1.71129	0.28917	1.71129	0.70338	0.6383	0.5385	0.17018	0.24619	0.1293
	1.71109	0.29297	1.71109	0.7165	0.67074	0.57069	0.16794	0.23698	0.08575
	1.71089	0.28151	1.71089	0.64471	0.59643	0.55531	0.17321	0.24896	0.09564
	1.71068	0.29609	1.71068	0.68067	0.64119	0.55812	0.16756	0.26077	0.11967
	1.71048	0.31306	1.71048	0.66896	0.63885	0.56948	0.17056	0.23961	0.13341
	1.71027	0.28679	1.71027	0.65516	0.58242	0.55501	0.17065	0.2315	0.11816
	1.71007	0.28171	1.71007	0.72431	0.53513	0.55557	0.17271	0.22479	0.11708
	1.70987	0.29679	1.70987	0.64282	0.57858	0.58327	0.18639	0.24581	0.10049
	1.70967	0.30968	1.70967	0.71482	0.61363	0.56183	0.1763	0.23463	0.08818
	1.70946	0.305	1.70946	0.7219	0.5879	0.55807	0.16121	0.24509	0.14153
	1.70926	0.30829	1.70926	0.70588	0.56431	0.5797	0.14997	0.23272	0.10954
	1.70906	0.29765	1.70906	0.63821	0.58944	0.54416	0.15558	0.22487	0.10192
	1.70885	0.29113	1.70885	0.71584	0.59623	0.52827	0.16515	0.24613	0.1092
	1.70865	0.29565	1.70865	0.67121	0.57175	0.5579	0.16715	0.22937	0.08534
	1.70845	0.29428	1.70845	0.68915	0.60547	0.52207	0.16084	0.22346	0.1015
	1.70825	0.29845	1.70825	0.63843	0.65597	0.5119	0.1694	0.24107	0.09329
	1.70804	0.30331	1.70804	0.67897	0.57365	0.52399	0.15853	0.2223	0.09329
	1.70784	0.2883	1.70784	0.62453	0.58143	0.5691	0.1684	0.21331	0.10167
	1.70764	0.28659	1.70764	0.61369	0.57884	0.56737	0.15859	0.22046	0.11816
	1.70744	0.28196	1.70744	0.65399	0.54557	0.56565	0.15961	0.2294	0.10192
	1.70723	0.28868	1.70723	0.69724	0.5985	0.53331	0.15426	0.23305	0.15057
	1.70703	0.29121	1.70703	0.67689	0.59706	0.5597	0.16695	0.23399	0.15158
	1.70683	0.29984	1.70683	0.68158	0.5945	0.57387	0.16307	0.23402	0.08726
	1.70663	0.30038	1.70663	0.68701	0.62676	0.51768	0.18081	0.22711	0.10904
	1.70642	0.29123	1.70642	0.65607	0.62812	0.54841	0.16276	0.23884	0.08626
	1.70622	0.28962	1.70622	0.6468	0.57169	0.53689	0.18569	0.24369	0.08509
	1.70602	0.28399	1.70602	0.64639	0.57824	0.55084	0.15512	0.24478	0.10075
	1.70582	0.28848	1.70582	0.64639	0.56679	0.56312	0.15614	0.22636	0.11724
	1.70562	0.28379	1.70562	0.67667	0.53951	0.54465	0.1594	0.21919	0.12612
	1.70541	0.28816	1.70541	0.6841	0.56603	0.53194	0.17074	0.21708	0.11138
	1.70521	0.29014	1.70521	0.66962	0.60875	0.54206	0.18071	0.21611	0.07973
	1.70501	0.2856	1.70501	0.66819	0.62671	0.59659	0.16568	0.2299	0.09941
	1.70481	0.2889	1.70481	0.64617	0.5932	0.55064	0.16404	0.23539	0.10175
	1.70461	0.2825	1.70461	0.65344	0.59393	0.56966	0.1572	0.23103	0.09438
	1.7044	0.28801	1.7044	0.60876	0.57151	0.5588	0.15637	0.22008	0.12294
	1.7042	0.28602	1.7042	0.62919	0.55716	0.56162	0.14963	0.22428	0.11942
	1.704	0.28992	1.704	0.64946	0.55786	0.58344	0.16687	0.22033	0.14019
	1.7038	0.29589	1.7038	0.68493	0.58065	0.61811	0.17238	0.22355	0.11465
	1.7036	0.28401	1.7036	0.66197	0.5975	0.59169	0.18223	0.24349	0.11733
	1.70339	0.28235	1.70339	0.66666	0.56433	0.5407	0.17631	0.22211	0.12553
	1.70319	0.28682	1.70319	0.64984	0.60426	0.56211	0.17872	0.21938	0.11976
	1.70299	0.29753	1.70299	0.63503	0.61483	0.57476	0.16653	0.21437	0.07663
	1.70279	0.29247	1.70279	0.61243	0.60881	0.57616	0.17045	0.22385	0.08241
	1.70259	0.29086	1.70259	0.68259	0.62034	0.56613	0.17173	0.21927	0.08525
	1.70239	0.29304	1.70239	0.64916	0.58271	0.54696	0.17533	0.21122	0.11934
	1.70219	0.28912	1.70219	0.6361	0.58012	0.56576	0.18235	0.23756	0.12009
	1.70199	0.29604	1.70199	0.65097	0.56488	0.55139	0.17584	0.23527	0.11858
	1.70178	0.29108	1.70178	0.62856	0.59607	0.56749	0.16605	0.23966	0.09857
	1.70158	0.29168	1.70158	0.62414	0.59056	0.54933	0.15365	0.2213	0.10016
	1.70138	0.2952	1.70138	0.63972	0.59291	0.54594	0.17332	0.21819	0.07579
	1.70118	0.29121	1.70118	0.63745	0.56024	0.56157	0.15721	0.2279	0.0881
	1.70098	0.27861	1.70098	0.61668	0.59659	0.52957	0.16193	0.23048	0.09363
	1.70078	0.28096	1.70078	0.65078	0.57438	0.54951	0.15594	0.22704	0.11272
	1.70058	0.2797	1.70058	0.62565	0.56347	0.5483	0.15229	0.22256	0.1123
	1.70038	0.28322	1.70038	0.63643	0.54591	0.54105	0.15285	0.22691	0.10401
	1.70018	0.27677	1.70018	0.69469	0.55951	0.55143	0.16703	0.22735	0.0958
	1.69998	0.28228	1.69998	0.65149	0.56418	0.55026	0.16932	0.22622	0.11833
	1.69978	0.28481	1.69978	0.68218	0.58252	0.55482	0.15561	0.2326	0.15133
	1.69958	0.28362	1.69958	0.63969	0.56684	0.56094	0.17324	0.23566	0.10585
	1.69938	0.28357	1.69938	0.64801	0.57141	0.56735	0.17532	0.22488	0.09137
	1.69917	0.28932	1.69917	0.67966	0.55984	0.56434	0.18226	0.21995	0.09371
	1.69897	0.29664	1.69897	0.67785	0.56415	0.5415	0.17827	0.23115	0.08199
	1.69877	0.29029	1.69877	0.65667	0.56509	0.56083	0.17353	0.23843	0.08877
	1.69857	0.28461	1.69857	0.63232	0.57973	0.56798	0.16146	0.23139	0.08215
	1.69837	0.28354	1.69837	0.63232	0.57263	0.58136	0.16697	0.22039	0.05996
	1.69817	0.28062	1.69817	0.64685	0.54672	0.56597	0.16059	0.21946	0.08048
	1.69797	0.2856	1.69797	0.61534	0.56212	0.52852	0.1716	0.2194	0.11063
	1.69777	0.2949	1.69777	0.65763	0.57047	0.5561	0.17214	0.2158	0.10761
	1.69757	0.28577	1.69757	0.62807	0.57905	0.56137	0.16487	0.2149	0.10761
	1.69737	0.28081	1.69737	0.62793	0.54356	0.53326	0.16876	0.2217	0.12135
	1.69717	0.27925	1.69717	0.64216	0.54899	0.54274	0.16255	0.21227	0.12168
	1.69697	0.282	1.69697	0.62022	0.55692	0.53367	0.16809	0.20126	0.10811
	1.69677	0.27764	1.69677	0.6016	0.55815	0.51587	0.17329	0.21045	0.09153
	1.69657	0.27697	1.69657	0.59762	0.54797	0.523	0.17151	0.21929	0.10116
	1.69637	0.26745	1.69637	0.66548	0.56285	0.5435	0.16387	0.21895	0.10527
	1.69617	0.26482	1.69617	0.65127	0.55421	0.54239	0.16919	0.21626	0.09706
	1.69597	0.27977	1.69597	0.62669	0.55924	0.5565	0.17375	0.2081	0.10401
	1.69577	0.2856	1.69577	0.62321	0.56984	0.55473	0.17752	0.22361	0.09044
	1.69557	0.28466	1.69557	0.62486	0.5719	0.54198	0.17404	0.23147	0.08215
	1.69537	0.28089	1.69537	0.63037	0.56634	0.55833	0.16315	0.22306	0.10024
	1.69517	0.28267	1.69517	0.63037	0.57618	0.5681	0.16313	0.21133	0.12026
	1.69497	0.28468	1.69497	0.61306	0.56603	0.57395	0.16759	0.20065	0.10795
	1.69477	0.28347	1.69477	0.60352	0.55956	0.58479	0.16664	0.20854	0.08442
	1.69457	0.28478	1.69457	0.59202	0.54137	0.58851	0.16833	0.2084	0.09137
	1.69438	0.28086	1.69438	0.60719	0.53228	0.56237	0.15726	0.20274	0.09296
	1.69418	0.2699	1.69418	0.63819	0.53461	0.53686	0.16414	0.21297	0.08098
	1.69398	0.27489	1.69398	0.65569	0.52571	0.53675	0.1784	0.22115	0.0773
	1.69378	0.27858	1.69378	0.65431	0.55293	0.5446	0.17131	0.21622	0.0773
	1.69358	0.27558	1.69358	0.62502	0.55716	0.55416	0.167	0.21261	0.09061
	1.69338	0.27918	1.69338	0.6231	0.54184	0.54989	0.16911	0.21582	0.10225
	1.69318	0.27833	1.69318	0.66693	0.54419	0.5552	0.17192	0.21796	0.09363
	1.69298	0.27563	1.69298	0.65676	0.55494	0.56415	0.17571	0.20965	0.09848
	1.69278	0.28563	1.69278	0.6347	0.56104	0.56518	0.17231	0.20312	0.12327
	1.69258	0.29004	1.69258	0.61816	0.54426	0.5573	0.16471	0.21256	0.11063
	1.69238	0.28476	1.69238	0.61246	0.51978	0.52887	0.1663	0.214	0.09388
	1.69219	0.28486	1.69219	0.62129	0.5345	0.53673	0.17663	0.20497	0.09832
	1.69199	0.28535	1.69199	0.64924	0.56499	0.57507	0.17805	0.20309	0.102
	1.69179	0.27952	1.69179	0.66611	0.56264	0.57209	0.17971	0.20956	0.11858
	1.69159	0.27603	1.69159	0.61021	0.56342	0.57909	0.18411	0.21955	0.12729
	1.69139	0.28188	1.69139	0.58541	0.56295	0.58923	0.18164	0.21297	0.10426
	1.69119	0.28391	1.69119	0.60552	0.55006	0.57569	0.18381	0.21689	0.09262
	1.69099	0.2792	1.69099	0.64617	0.5605	0.58904	0.18501	0.23033	0.13315
	1.69079	0.27546	1.69079	0.64087	0.57501	0.59306	0.18356	0.21301	0.11641
	1.6906	0.28072	1.6906	0.6155	0.54935	0.57464	0.18173	0.21061	0.09714
	1.6904	0.28374	1.6904	0.63484	0.53416	0.56712	0.18504	0.22468	0.12612
	1.6902	0.28634	1.6902	0.63144	0.57054	0.57289	0.18987	0.22291	0.10594
	1.69	0.28731	1.69	0.6381	0.58075	0.56406	0.18958	0.22168	0.08986
	1.6898	0.27935	1.6898	0.64897	0.55374	0.58252	0.18154	0.21762	0.07797
	1.6896	0.27513	1.6896	0.62354	0.56373	0.58794	0.17276	0.21649	0.09907
	1.68941	0.27097	1.68941	0.63437	0.56431	0.56819	0.17231	0.21945	0.1041
	1.68921	0.26898	1.68921	0.63385	0.57475	0.55505	0.17872	0.21602	0.10929
	1.68901	0.26836	1.68901	0.60631	0.58062	0.58631	0.18932	0.23555	0.10058
	1.68881	0.2761	1.68881	0.5824	0.56731	0.57991	0.18311	0.2347	0.12662
	1.68861	0.28039	1.68861	0.62543	0.53883	0.56822	0.18216	0.21982	0.13994
	1.68841	0.27402	1.68841	0.66688	0.55974	0.58804	0.18002	0.20483	0.09773
	1.68822	0.27769	1.68822	0.64688	0.55765	0.56737	0.17756	0.20274	0.06691
	1.68802	0.27967	1.68802	0.58813	0.56316	0.56588	0.17864	0.21263	0.08936
	1.68782	0.27789	1.68782	0.60659	0.55217	0.5446	0.16992	0.20513	0.09924
	1.68762	0.26616	1.68762	0.62228	0.56104	0.53715	0.1627	0.20631	0.07185
	1.68743	0.26308	1.68743	0.62071	0.55444	0.57832	0.16242	0.21147	0.06658
	1.68723	0.27558	1.68723	0.63879	0.54591	0.57144	0.17294	0.21388	0.07755
	1.68703	0.27618	1.68703	0.63262	0.50394	0.56216	0.18431	0.20113	0.08567
	1.68683	0.27543	1.68683	0.61367	0.53322	0.59977	0.18854	0.20206	0.10518
	1.68663	0.27263	1.68663	0.61002	0.54283	0.58547	0.19432	0.19775	0.11088
	1.68644	0.26769	1.68644	0.61312	0.53054	0.55494	0.18216	0.21511	0.10837
	1.68624	0.27218	1.68624	0.57913	0.55248	0.5552	0.1628	0.21587	0.11012
	1.68604	0.28191	1.68604	0.57889	0.55982	0.56658	0.16879	0.20505	0.12026
	1.68585	0.27863	1.68585	0.56495	0.52798	0.55085	0.18317	0.20658	0.10502
	1.68565	0.27161	1.68565	0.61235	0.55217	0.58717	0.18312	0.20673	0.09924
	1.68545	0.27623	1.68545	0.61281	0.58221	0.58418	0.18378	0.20295	0.06934
	1.68525	0.27814	1.68525	0.59274	0.54207	0.54807	0.15614	0.19885	0.0716
	1.68506	0.27739	1.68506	0.55966	0.5298	0.5619	0.16989	0.20283	0.07772
	1.68486	0.27308	1.68486	0.594	0.53453	0.54281	0.19579	0.20016	0.07554
	1.68466	0.27873	1.68466	0.61709	0.51206	0.55318	0.19329	0.2052	0.07981
	1.68446	0.28228	1.68446	0.63514	0.52239	0.55886	0.17796	0.18352	0.10694
	1.68427	0.27962	1.68427	0.59112	0.53085	0.54238	0.16925	0.19416	0.09832
	1.68407	0.28545	1.68407	0.59466	0.54066	0.5195	0.15282	0.1924	0.10719
	1.68387	0.27456	1.68387	0.60058	0.5642	0.54648	0.17624	0.18447	0.09999
	1.68368	0.27997	1.68368	0.62082	0.55277	0.54149	0.18607	0.19819	0.11205
	1.68348	0.28448	1.68348	0.59062	0.53675	0.55456	0.17758	0.21004	0.08961
	1.68328	0.26931	1.68328	0.57178	0.51224	0.55807	0.16388	0.18608	0.101
	1.68309	0.27546	1.68309	0.57082	0.48262	0.54018	0.17238	0.19628	0.09781
	1.68289	0.27662	1.68289	0.58939	0.52091	0.54732	0.17744	0.19994	0.10778
	1.68269	0.27419	1.68269	0.57625	0.51527	0.56745	0.17282	0.19107	0.09606
	1.6825	0.27945	1.6825	0.57625	0.4756	0.5309	0.17174	0.20011	0.10585
	1.6823	0.28439	1.6823	0.5661	0.4894	0.5375	0.16832	0.19266	0.11498
	1.6821	0.27995	1.6821	0.53349	0.50924	0.51637	0.16092	0.21066	0.09446
	1.68191	0.27424	1.68191	0.60352	0.53288	0.54949	0.18073	0.19948	0.09589
	1.68171	0.27486	1.68171	0.6005	0.5333	0.5303	0.17401	0.19267	0.09882
	1.68151	0.27841	1.68151	0.57943	0.52516	0.51293	0.16974	0.19701	0.07654
	1.68132	0.2789	1.68132	0.55615	0.47607	0.55003	0.17973	0.20007	0.07445
	1.68112	0.27481	1.68112	0.58135	0.52693	0.52903	0.16865	0.19905	0.09698
	1.68093	0.27742	1.68093	0.57976	0.54666	0.54919	0.17703	0.19384	0.07018
	1.68073	0.28124	1.68073	0.58201	0.50112	0.56808	0.18586	0.19926	0.12352
	1.68053	0.27744	1.68053	0.57011	0.49948	0.53799	0.16854	0.19521	0.09765
	1.68034	0.28416	1.68034	0.60135	0.51965	0.56805	0.16989	0.20527	0.11858
	1.68014	0.29354	1.68014	0.58207	0.52258	0.54372	0.18452	0.20509	0.10845
	1.67994	0.27734	1.67994	0.56583	0.56055	0.5547	0.16244	0.21459	0.08358
	1.67975	0.28746	1.67975	0.59213	0.52907	0.5338	0.16821	0.19964	0.0654
	1.67955	0.29277	1.67955	0.5875	0.51764	0.56721	0.19319	0.19566	0.10527
	1.67936	0.28744	1.67936	0.58404	0.52135	0.54458	0.18547	0.19743	0.12788
	1.67916	0.28089	1.67916	0.52337	0.53304	0.56985	0.1771	0.20723	0.12922
	1.67897	0.28339	1.67897	0.54336	0.50326	0.55043	0.17422	0.20674	0.14145
	1.67877	0.28243	1.67877	0.57705	0.49387	0.55143	0.18924	0.2101	0.10393
	1.67857	0.27	1.67857	0.60963	0.54737	0.59566	0.19615	0.1999	0.08885
	1.67838	0.2731	1.67838	0.57861	0.53236	0.52298	0.18143	0.19037	0.08877
	1.67818	0.27005	1.67818	0.60165	0.49815	0.56511	0.17312	0.20105	0.10309
	1.67799	0.28339	1.67799	0.60379	0.52135	0.57596	0.17466	0.18892	0.10878
	1.67779	0.27561	1.67779	0.58432	0.53098	0.5785	0.18418	0.19627	0.09011
	1.6776	0.27935	1.6776	0.55944	0.48653	0.58355	0.17084	0.19907	0.13491
	1.6774	0.29024	1.6774	0.59644	0.53288	0.54201	0.18083	0.18945	0.11649
	1.6772	0.29026	1.6772	0.64301	0.48766	0.56221	0.18969	0.19179	0.10058
	1.67701	0.28845	1.67701	0.55766	0.54938	0.55618	0.19402	0.19802	0.10795
	1.67681	0.27905	1.67681	0.63155	0.56757	0.56714	0.20091	0.19097	0.102
	1.67662	0.28005	1.67662	0.62003	0.49726	0.55583	0.19726	0.2095	0.11682
	1.67642	0.28612	1.67642	0.55277	0.50569	0.5806	0.1793	0.19578	0.08023
	1.67623	0.27866	1.67623	0.55922	0.49415	0.52132	0.18005	0.19481	0.12629
	1.67603	0.28436	1.67603	0.52455	0.51383	0.53677	0.16687	0.1749	0.0958
	1.67584	0.279	1.67584	0.63511	0.52944	0.53967	0.18359	0.19802	0.09455
	1.67564	0.28124	1.67564	0.54361	0.54199	0.54087	0.17458	0.18308	0.08165
	1.67545	0.27466	1.67545	0.55524	0.50506	0.53357	0.18519	0.18295	0.11557
	1.67525	0.27412	1.67525	0.58248	0.53518	0.53893	0.18311	0.19374	0.09455
	1.67506	0.27451	1.67506	0.57247	0.51018	0.56541	0.17785	0.18852	0.08048
	1.67486	0.27608	1.67486	0.56383	0.487	0.55737	0.19085	0.19338	0.12084
	1.67467	0.27714	1.67467	0.58676	0.49087	0.52146	0.19842	0.20175	0.0948
	1.67447	0.27575	1.67447	0.54342	0.52017	0.54114	0.19094	0.18621	0.10376
	1.67428	0.27628	1.67428	0.59216	0.5142	0.58067	0.1858	0.18789	0.1195
	1.67409	0.28138	1.67409	0.57872	0.49924	0.5512	0.19034	0.20126	0.10083
	1.67389	0.27613	1.67389	0.58122	0.50827	0.50853	0.19043	0.19263	0.09907
	1.67369	0.27853	1.67369	0.55464	0.52787	0.50781	0.19479	0.19815	0.11264
	1.6735	0.28773	1.6735	0.54891	0.49572	0.53762	0.19017	0.19164	0.08827
	1.67331	0.28153	1.67331	0.55132	0.51501	0.50882	0.18702	0.1777	0.09564
	1.67311	0.27972	1.67311	0.54046	0.54019	0.55395	0.18221	0.1881	0.09505
	1.67292	0.28057	1.67292	0.57823	0.52307	0.55122	0.1854	0.17697	0.09137
	1.67272	0.28022	1.67272	0.55066	0.50872	0.52651	0.18623	0.18987	0.13332
	1.67253	0.27337	1.67253	0.56158	0.48559	0.54175	0.17463	0.1928	0.12177
	1.67233	0.27325	1.67233	0.58731	0.53087	0.54877	0.17909	0.18142	0.10845
	1.67214	0.27506	1.67214	0.58064	0.54664	0.53091	0.18415	0.17943	0.10393
	1.67195	0.28136	1.67195	0.56536	0.50504	0.52747	0.18739	0.17657	0.08458
	1.67175	0.28404	1.67175	0.56177	0.51331	0.5433	0.18475	0.18375	0.11431
	1.67156	0.27786	1.67156	0.57773	0.52341	0.54986	0.1864	0.18007	0.09681
	1.67136	0.28	1.67136	0.56822	0.50692	0.54918	0.18707	0.19081	0.0886
	1.67117	0.28317	1.67117	0.56199	0.50994	0.53773	0.18528	0.18381	0.09706
	1.67098	0.28357	1.67098	0.55766	0.53051	0.52878	0.17709	0.18812	0.1159
	1.67078	0.28208	1.67078	0.54402	0.48711	0.54028	0.18836	0.18297	0.13709
	1.67059	0.28441	1.67059	0.58305	0.50185	0.58446	0.18405	0.18103	0.10803
	1.67039	0.28448	1.67039	0.56857	0.51837	0.54287	0.17724	0.17584	0.08048
	1.6702	0.28245	1.6702	0.57598	0.49849	0.53525	0.19072	0.18719	0.07813
	1.67001	0.2794	1.67001	0.54633	0.51206	0.54897	0.18431	0.18846	0.12076
	1.66981	0.28605	1.66981	0.54342	0.49186	0.54933	0.18185	0.18264	0.09388
	1.66962	0.29011	1.66962	0.56808	0.49068	0.52041	0.1805	0.18235	0.08132
	1.66943	0.29324	1.66943	0.58347	0.50809	0.5249	0.17535	0.18119	0.12009
	1.66923	0.28754	1.66923	0.57913	0.51075	0.54177	0.18625	0.18932	0.09011
	1.66904	0.29073	1.66904	0.56073	0.50611	0.57409	0.18216	0.1828	0.10468
	1.66884	0.28982	1.66884	0.58108	0.49285	0.57395	0.19556	0.18416	0.10577
	1.66865	0.28868	1.66865	0.58144	0.50378	0.5508	0.18484	0.18079	0.09003
	1.66846	0.28967	1.66846	0.54682	0.49601	0.54412	0.18462	0.17732	0.11364
	1.66827	0.29066	1.66827	0.55379	0.51665	0.54689	0.1876	0.1751	0.12562
	1.66807	0.28731	1.66807	0.5446	0.52686	0.54025	0.18536	0.18104	0.1226
	1.66788	0.28835	1.66788	0.59216	0.52224	0.52083	0.18326	0.17882	0.11079
	1.66769	0.28704	1.66769	0.56608	0.52693	0.52873	0.18027	0.16591	0.10619
	1.66749	0.28496	1.66749	0.55442	0.53547	0.53324	0.1758	0.18075	0.10703
	1.6673	0.28545	1.6673	0.55842	0.50585	0.54566	0.18288	0.17853	0.09915
	1.66711	0.27717	1.66711	0.59872	0.50668	0.53346	0.19001	0.17855	0.10276
	1.66691	0.27647	1.66691	0.5703	0.49126	0.54612	0.18084	0.17771	0.10334
	1.66672	0.27434	1.66672	0.54169	0.50825	0.53757	0.19619	0.18045	0.11373
	1.66653	0.28471	1.66653	0.57507	0.51869	0.54432	0.19059	0.18709	0.11138
	1.66634	0.28136	1.66634	0.58363	0.49953	0.55499	0.18997	0.18262	0.09379
	1.66614	0.27486	1.66614	0.58083	0.50491	0.5587	0.19268	0.17549	0.09907
	1.66595	0.27456	1.66595	0.53983	0.51193	0.518	0.19475	0.17941	0.09204
	1.66576	0.28582	1.66576	0.55384	0.48298	0.5274	0.18141	0.17239	0.08919
	1.66556	0.27846	1.66556	0.5788	0.4894	0.52087	0.17646	0.16878	0.08617
	1.66537	0.27702	1.66537	0.57691	0.51232	0.56059	0.19075	0.17112	0.08869
	1.66518	0.28451	1.66518	0.57727	0.50739	0.52135	0.19774	0.16424	0.08869
	1.66499	0.28017	1.66499	0.55327	0.48784	0.57174	0.18943	0.16437	0.07872
	1.66479	0.27871	1.66479	0.54635	0.52879	0.56288	0.18776	0.17314	0.10125
	1.6646	0.26834	1.6646	0.53409	0.48335	0.50531	0.1955	0.16743	0.10937
	1.66441	0.26668	1.66441	0.55343	0.51477	0.52595	0.19482	0.16499	0.0984
	1.66422	0.27598	1.66422	0.56446	0.50968	0.53357	0.18281	0.17385	0.11272
	1.66402	0.27566	1.66402	0.58646	0.48392	0.49969	0.19141	0.16259	0.1041
	1.66383	0.26928	1.66383	0.53585	0.48176	0.53444	0.18009	0.1646	0.08375
	1.66364	0.26958	1.66364	0.52976	0.52247	0.53404	0.18725	0.16222	0.08902
	1.66345	0.26658	1.66345	0.53014	0.50512	0.52371	0.18482	0.16179	0.08132
	1.66326	0.27228	1.66326	0.54507	0.50094	0.53114	0.18592	0.16111	0.09957
	1.66306	0.27293	1.66306	0.5285	0.49003	0.52733	0.18905	0.17036	0.12562
	1.66287	0.27657	1.66287	0.52836	0.50498	0.56814	0.18786	0.1675	0.08416
	1.66268	0.27608	1.66268	0.51901	0.48515	0.56628	0.19263	0.16921	0.10652
	1.66249	0.27506	1.66249	0.53549	0.49097	0.56857	0.19187	0.16941	0.09639
	1.66229	0.27461	1.66229	0.55409	0.47771	0.56013	0.19005	0.1638	0.10887
	1.6621	0.26675	1.6621	0.55543	0.4797	0.53645	0.19937	0.15941	0.10761
	1.66191	0.27479	1.66191	0.53462	0.46667	0.5695	0.17961	0.16562	0.08483
	1.66172	0.28533	1.66172	0.55746	0.47106	0.55517	0.18207	0.16943	0.09731
	1.66153	0.28357	1.66153	0.56473	0.48914	0.55786	0.18703	0.17065	0.08333
	1.66134	0.28064	1.66134	0.54158	0.48343	0.56046	0.19054	0.16363	0.10451
	1.66115	0.27533	1.66115	0.5556	0.47168	0.55873	0.18197	0.16302	0.11716
	1.66095	0.27208	1.66095	0.54139	0.48557	0.53934	0.19278	0.15489	0.09631
	1.66076	0.2736	1.66076	0.5285	0.47087	0.56256	0.18626	0.16405	0.10636
	1.66057	0.28002	1.66057	0.50387	0.44138	0.54556	0.19039	0.16367	0.12344
	1.66038	0.27375	1.66038	0.53152	0.44219	0.50774	0.18778	0.15336	0.09036
	1.66019	0.2761	1.66019	0.51574	0.44162	0.51246	0.20089	0.16347	0.08592
	1.66	0.28411	1.66	0.50614	0.46458	0.55536	0.1929	0.15716	0.09388
	1.6598	0.28667	1.6598	0.51662	0.48105	0.52413	0.19185	0.16912	0.09061
	1.65961	0.28873	1.65961	0.55061	0.49447	0.53312	0.18485	0.16187	0.11222
	1.65942	0.28937	1.65942	0.54487	0.51495	0.53754	0.18303	0.15127	0.10703
	1.65923	0.28932	1.65923	0.55977	0.48173	0.52966	0.18458	0.15362	0.09656
	1.65904	0.28506	1.65904	0.5618	0.47557	0.53088	0.18514	0.15553	0.11783
	1.65885	0.28017	1.65885	0.54668	0.49274	0.53268	0.17746	0.1566	0.10242
	1.65866	0.27273	1.65866	0.54644	0.4971	0.5188	0.1741	0.15292	0.08274
	1.65847	0.27556	1.65847	0.57798	0.49854	0.54627	0.18048	0.15223	0.09413
	1.65827	0.27199	1.65827	0.59024	0.46834	0.53149	0.18248	0.16013	0.09396
	1.65808	0.27871	1.65808	0.57817	0.49032	0.54283	0.1954	0.1569	0.07663
	1.65789	0.28788	1.65789	0.57381	0.51007	0.56672	0.19325	0.15355	0.08358
	1.6577	0.28565	1.6577	0.5471	0.51798	0.55431	0.17831	0.16076	0.10652
	1.65751	0.28352	1.65751	0.53459	0.50183	0.55716	0.1905	0.16169	0.12043
	1.65732	0.27789	1.65732	0.54246	0.51203	0.56242	0.2035	0.15749	0.10744
	1.65713	0.26893	1.65713	0.55209	0.4989	0.52789	0.20708	0.15322	0.08785
	1.65694	0.27015	1.65694	0.57469	0.49687	0.54416	0.20161	0.15348	0.07252
	1.65675	0.28198	1.65675	0.54227	0.49204	0.56307	0.2079	0.15277	0.08442
	1.65656	0.29039	1.65656	0.53547	0.48231	0.54253	0.20188	0.15389	0.102
	1.65637	0.28342	1.65637	0.53401	0.5108	0.50479	0.1916	0.1626	0.08324
	1.65618	0.27372	1.65618	0.51177	0.51062	0.52663	0.19948	0.1533	0.0891
	1.65599	0.2727	1.65599	0.52471	0.47098	0.54661	0.20635	0.15073	0.09312
	1.65579	0.27722	1.65579	0.56577	0.48204	0.5436	0.20879	0.16261	0.09078
	1.6556	0.27672	1.6556	0.55338	0.51788	0.53602	0.19448	0.16238	0.07169
	1.65541	0.27801	1.65541	0.52864	0.50707	0.52578	0.17789	0.14822	0.06164
	1.65522	0.28238	1.65522	0.5353	0.48066	0.52025	0.17925	0.14769	0.08634
	1.65503	0.28096	1.65503	0.54485	0.48502	0.51181	0.17739	0.15228	0.08994
	1.65484	0.27757	1.65484	0.53931	0.48612	0.53002	0.17967	0.15369	0.06934
	1.65465	0.27199	1.65465	0.52573	0.49227	0.54315	0.19001	0.16039	0.0773
	1.65446	0.27471	1.65446	0.5152	0.49321	0.51022	0.19123	0.15747	0.08642
	1.65427	0.28759	1.65427	0.52847	0.47213	0.50945	0.1978	0.14768	0.08919
	1.65408	0.2891	1.65408	0.56311	0.47763	0.54601	0.20246	0.14372	0.09128
	1.65389	0.28597	1.65389	0.56342	0.47226	0.54634	0.19718	0.15007	0.08483
	1.6537	0.28453	1.6537	0.54309	0.45253	0.52085	0.19377	0.15875	0.08735
	1.65351	0.28129	1.65351	0.53374	0.46046	0.50505	0.18954	0.15595	0.07721
	1.65332	0.28176	1.65332	0.55508	0.47286	0.4963	0.19423	0.15479	0.09606
	1.65313	0.28287	1.65313	0.56553	0.478	0.50168	0.19818	0.16177	0.1046
	1.65294	0.28848	1.65294	0.55014	0.47889	0.51582	0.19816	0.15127	0.08676
	1.65275	0.28957	1.65275	0.54336	0.48001	0.49602	0.19827	0.14104	0.0819
	1.65256	0.28974	1.65256	0.54891	0.49128	0.51431	0.19087	0.14511	0.08517
	1.65237	0.28994	1.65237	0.5711	0.48619	0.52936	0.18997	0.1516	0.09338
	1.65219	0.28444	1.65219	0.54279	0.48202	0.5498	0.19517	0.15596	0.08919
	1.652	0.28389	1.652	0.5548	0.50381	0.53575	0.20227	0.16078	0.07663
	1.65181	0.28873	1.65181	0.5384	0.48565	0.5134	0.19375	0.15782	0.08492
	1.65162	0.28292	1.65162	0.51969	0.47883	0.50975	0.18124	0.15336	0.08157
	1.65143	0.27895	1.65143	0.5127	0.49047	0.53661	0.1852	0.1532	0.07378
	1.65124	0.2831	1.65124	0.52441	0.48194	0.55192	0.19499	0.15115	0.09304
	1.65105	0.28262	1.65105	0.54605	0.47429	0.51658	0.2107	0.15585	0.09589
	1.65086	0.2822	1.65086	0.55283	0.46798	0.5371	0.20869	0.14768	0.08768
	1.65067	0.2832	1.65067	0.5435	0.46383	0.50133	0.2017	0.15563	0.07947
	1.65048	0.27928	1.65048	0.53788	0.44994	0.48931	0.19585	0.15554	0.07612
	1.65029	0.27647	1.65029	0.52683	0.46443	0.48826	0.18927	0.15446	0.07964
	1.6501	0.28044	1.6501	0.53645	0.45882	0.51256	0.19425	0.15833	0.08065
	1.64991	0.28384	1.64991	0.54553	0.48212	0.53037	0.19712	0.15048	0.09865
	1.64972	0.27672	1.64972	0.5407	0.51112	0.52845	0.20241	0.14435	0.0943
	1.64954	0.26846	1.64954	0.52238	0.47583	0.50727	0.20161	0.16341	0.07998
	1.64935	0.27261	1.64935	0.50052	0.45498	0.52833	0.19814	0.1648	0.07981
	1.64916	0.27697	1.64916	0.53237	0.48142	0.53941	0.18869	0.15615	0.09673
	1.64897	0.28411	1.64897	0.53854	0.46852	0.532	0.19386	0.14852	0.08852
	1.64878	0.28074	1.64878	0.50516	0.48304	0.52782	0.19725	0.15021	0.08031
	1.64859	0.27318	1.64859	0.51424	0.49006	0.52385	0.19542	0.1475	0.07897
	1.6484	0.27419	1.6484	0.52293	0.45733	0.52794	0.18894	0.1418	0.09874
	1.64821	0.28186	1.64821	0.55269	0.47453	0.52207	0.19257	0.14254	0.09555
	1.64802	0.2794	1.64802	0.55812	0.51172	0.52163	0.19854	0.15435	0.08818
	1.64784	0.27412	1.64784	0.51511	0.50647	0.52256	0.18846	0.14112	0.11096
	1.64765	0.28515	1.64765	0.52726	0.48596	0.50998	0.18739	0.15032	0.09178
	1.64746	0.29026	1.64746	0.55535	0.46234	0.52263	0.20689	0.14489	0.10133
	1.64727	0.29287	1.64727	0.55631	0.4894	0.50563	0.1943	0.14752	0.11289
	1.64708	0.28878	1.64708	0.537	0.50164	0.5134	0.19739	0.14598	0.10225
	1.6469	0.2826	1.6469	0.54493	0.47333	0.53962	0.20464	0.14944	0.11716
	1.6467	0.28821	1.6467	0.53516	0.50201	0.51361	0.20382	0.1424	0.07587
	1.64652	0.27918	1.64652	0.53338	0.46949	0.50189	0.20939	0.14803	0.09053
	1.64633	0.27821	1.64633	0.53651	0.49334	0.5227	0.19371	0.14921	0.09053
	1.64614	0.2827	1.64614	0.51824	0.44587	0.56808	0.19919	0.1526	0.09212
	1.64595	0.2793	1.64595	0.48645	0.47568	0.55529	0.18576	0.15344	0.10569
	1.64577	0.27806	1.64577	0.51871	0.44519	0.53565	0.1822	0.14588	0.09187
	1.64558	0.27114	1.64558	0.57249	0.44958	0.53048	0.20842	0.15195	0.10594
	1.64539	0.27017	1.64539	0.52227	0.47557	0.5669	0.18279	0.13395	0.09153
	1.6452	0.27995	1.6452	0.52724	0.46939	0.55797	0.19499	0.14057	0.10627
	1.64501	0.28134	1.64501	0.52625	0.48786	0.57205	0.19394	0.1531	0.08986
	1.64482	0.28106	1.64482	0.5573	0.46351	0.55714	0.21535	0.14788	0.07395
	1.64464	0.28024	1.64464	0.48565	0.4732	0.55592	0.20004	0.14605	0.0742
	1.64445	0.29319	1.64445	0.5494	0.46354	0.51204	0.18095	0.14257	0.08232
	1.64426	0.29478	1.64426	0.56273	0.48338	0.50896	0.18431	0.14329	0.08274
	1.64407	0.28478	1.64407	0.56004	0.43736	0.53986	0.19731	0.12639	0.12378
	1.64389	0.28258	1.64389	0.55733	0.49162	0.55197	0.1995	0.12369	0.10719
	1.6437	0.29064	1.6437	0.57625	0.48906	0.52789	0.22013	0.15582	0.09078
	1.64351	0.28949	1.64351	0.51481	0.49669	0.53285	0.19659	0.14985	0.07428
	1.64332	0.28372	1.64332	0.50853	0.49428	0.52618	0.18447	0.14362	0.09028
	1.64313	0.2919	1.64313	0.48999	0.48173	0.54947	0.20006	0.14347	0.10669
	1.64295	0.28771	1.64295	0.51805	0.42919	0.51538	0.20375	0.15812	0.10728
	1.64276	0.28354	1.64276	0.52962	0.44663	0.50236	0.18101	0.1596	0.10728
	1.64257	0.28126	1.64257	0.50713	0.49154	0.53441	0.19425	0.1368	0.13073
	1.64239	0.27355	1.64239	0.56155	0.47252	0.52834	0.20127	0.15133	0.09346
	1.6422	0.28347	1.6422	0.50016	0.43747	0.51174	0.19766	0.14997	0.06767
	1.64201	0.29175	1.64201	0.50233	0.47505	0.5152	0.1863	0.15965	0.11146
	1.64182	0.28664	1.64182	0.47339	0.4811	0.49834	0.19722	0.14424	0.0855
	1.64164	0.28538	1.64164	0.53887	0.45809	0.48724	0.21024	0.13451	0.08241
	1.64145	0.27305	1.64145	0.53684	0.46239	0.52324	0.21644	0.1384	0.1046
	1.64126	0.27241	1.64126	0.50447	0.44498	0.50334	0.19676	0.14058	0.07076
	1.64108	0.2792	1.64108	0.46942	0.44707	0.50309	0.19693	0.14158	0.10937
	1.64089	0.28739	1.64089	0.53086	0.44324	0.52153	0.18693	0.14169	0.08693
	1.6407	0.28515	1.6407	0.51317	0.43146	0.51989	0.20875	0.14632	0.1252
	1.64052	0.28374	1.64052	0.53618	0.43621	0.5118	0.18482	0.14938	0.11825
	1.64033	0.28917	1.64033	0.53884	0.45477	0.50467	0.19363	0.15432	0.13667
	1.64014	0.29453	1.64014	0.5452	0.43658	0.49491	0.20172	0.14024	0.07847
	1.63995	0.29116	1.63995	0.53988	0.494	0.49745	0.20553	0.14165	0.08642
	1.63977	0.28262	1.63977	0.52293	0.49254	0.51391	0.20611	0.14919	0.10435
	1.63958	0.28429	1.63958	0.55667	0.44953	0.50068	0.20788	0.14562	0.10744
	1.63939	0.28763	1.63939	0.52658	0.48338	0.50218	0.20831	0.1444	0.10744
	1.63921	0.29607	1.63921	0.54246	0.49436	0.52137	0.20571	0.13944	0.09438
	1.63902	0.2889	1.63902	0.51747	0.4418	0.50582	0.20247	0.15146	0.08442
	1.63883	0.28575	1.63883	0.52326	0.48507	0.51485	0.21274	0.14686	0.10183
	1.63865	0.28577	1.63865	0.54838	0.51402	0.53243	0.20343	0.14029	0.10753
	1.63846	0.28027	1.63846	0.54452	0.46291	0.53392	0.20122	0.13155	0.08241
	1.63827	0.27295	1.63827	0.52696	0.44908	0.51365	0.19849	0.1419	0.11775
	1.63809	0.28143	1.63809	0.54427	0.47526	0.53782	0.20628	0.15087	0.10786
	1.6379	0.28833	1.6379	0.53818	0.46513	0.54994	0.20942	0.15119	0.06892
	1.63772	0.27833	1.63772	0.54682	0.47127	0.52038	0.20864	0.14162	0.08174
	1.63753	0.27633	1.63753	0.55598	0.4615	0.52862	0.20442	0.14905	0.07319
	1.63734	0.28106	1.63734	0.53261	0.45378	0.517	0.20903	0.15659	0.08944
	1.63716	0.27923	1.63716	0.52979	0.47829	0.504	0.2078	0.14976	0.09346
	1.63697	0.2769	1.63697	0.5181	0.475	0.50669	0.20917	0.14437	0.09095
	1.63678	0.27551	1.63678	0.50208	0.47737	0.48525	0.22095	0.15088	0.10225
	1.6366	0.28364	1.6366	0.49591	0.47281	0.54177	0.22659	0.14585	0.10761
	1.63641	0.28228	1.63641	0.52211	0.46341	0.53673	0.20297	0.14472	0.09103
	1.63623	0.27737	1.63623	0.50908	0.4591	0.51185	0.20806	0.14447	0.09907
	1.63604	0.28424	1.63604	0.48448	0.4733	0.51223	0.19939	0.1383	0.10761
	1.63586	0.28148	1.63586	0.49783	0.48317	0.51407	0.18975	0.14177	0.08107
	1.63567	0.2823	1.63567	0.48977	0.48901	0.51845	0.20149	0.1357	0.07135
	1.63548	0.28927	1.63548	0.48549	0.46289	0.48326	0.19814	0.1351	0.06406
	1.6353	0.28302	1.6353	0.52806	0.45326	0.49229	0.20405	0.14478	0.06298
	1.63511	0.27633	1.63511	0.56043	0.4661	0.51445	0.20568	0.13805	0.08626
	1.63493	0.27789	1.63493	0.53977	0.47737	0.51375	0.20376	0.12935	0.12419
	1.63474	0.28396	1.63474	0.51105	0.49376	0.51543	0.2025	0.13039	0.136
	1.63456	0.28783	1.63456	0.49849	0.48121	0.5065	0.1969	0.1303	0.09882
	1.63437	0.28342	1.63437	0.52469	0.45268	0.52831	0.19665	0.13433	0.09832
	1.63419	0.28682	1.63419	0.54216	0.45882	0.52703	0.19296	0.13664	0.09731
	1.634	0.289	1.634	0.55376	0.4525	0.49638	0.19477	0.13847	0.09664
	1.63381	0.28044	1.63381	0.53451	0.45318	0.4997	0.19903	0.14628	0.10317
	1.63363	0.28287	1.63363	0.52488	0.48283	0.51253	0.20149	0.14396	0.10845
	1.63344	0.29341	1.63344	0.50247	0.47649	0.5252	0.19935	0.12909	0.0984
	1.63326	0.29217	1.63326	0.49056	0.45425	0.5295	0.21187	0.13521	0.1046
	1.63307	0.28813	1.63307	0.50872	0.46255	0.51382	0.205	0.13787	0.10301
	1.63289	0.28786	1.63289	0.51426	0.45284	0.5055	0.19542	0.13056	0.08709
	1.6327	0.28295	1.6327	0.53184	0.45438	0.51241	0.20621	0.13099	0.08291
	1.63252	0.283	1.63252	0.52142	0.47518	0.50743	0.20513	0.13095	0.06239
	1.63233	0.28287	1.63233	0.52674	0.47137	0.49432	0.2035	0.138	0.09379
	1.63215	0.2862	1.63215	0.53064	0.46745	0.4974	0.20864	0.14187	0.10167
	1.63196	0.28838	1.63196	0.5082	0.45767	0.49731	0.20476	0.13495	0.06189
	1.63178	0.27766	1.63178	0.52318	0.46578	0.48833	0.19558	0.12714	0.0891
	1.63159	0.27712	1.63159	0.52441	0.49499	0.48177	0.20102	0.1247	0.11239
	1.63141	0.27789	1.63141	0.51816	0.49123	0.48218	0.20983	0.13066	0.10786
	1.63122	0.27268	1.63122	0.53028	0.46941	0.49369	0.21147	0.13546	0.08986
	1.63104	0.27456	1.63104	0.54764	0.46795	0.48459	0.19845	0.13267	0.06993
	1.63085	0.27957	1.63085	0.52622	0.4631	0.4787	0.19319	0.13633	0.08157
	1.63067	0.28111	1.63067	0.48308	0.4512	0.50255	0.19818	0.13668	0.09472
	1.63048	0.28902	1.63048	0.48217	0.45683	0.50171	0.199	0.13191	0.08291
	1.6303	0.28763	1.6303	0.49737	0.47466	0.48822	0.19939	0.13332	0.08743
	1.63011	0.27496	1.63011	0.48601	0.48886	0.49556	0.20321	0.14035	0.11364
	1.62993	0.27593	1.62993	0.47899	0.46939	0.51644	0.20887	0.14301	0.07989
	1.62975	0.28275	1.62975	0.5011	0.46237	0.52135	0.21684	0.13229	0.08081
	1.62956	0.28756	1.62956	0.48859	0.43903	0.49572	0.21693	0.1335	0.09438
	1.62938	0.29098	1.62938	0.47685	0.42656	0.48619	0.21926	0.137	0.10552
	1.62919	0.28461	1.62919	0.48585	0.46111	0.49221	0.20636	0.13055	0.102
	1.62901	0.2769	1.62901	0.50236	0.45574	0.49876	0.21135	0.13821	0.06917
	1.62882	0.27191	1.62882	0.49128	0.45213	0.51781	0.20197	0.14058	0.06633
	1.62864	0.27402	1.62864	0.53706	0.48277	0.50956	0.19365	0.14253	0.08575
	1.62845	0.27704	1.62845	0.52658	0.47155	0.50507	0.20236	0.13501	0.09656
	1.62827	0.28183	1.62827	0.50167	0.45678	0.49324	0.20127	0.13329	0.10803
	1.62809	0.28131	1.62809	0.48138	0.44741	0.50587	0.20314	0.13936	0.10066
	1.6279	0.27665	1.6279	0.49575	0.47659	0.4985	0.19502	0.1445	0.09028
	1.62772	0.28543	1.62772	0.51478	0.4708	0.52191	0.20154	0.14027	0.10803
	1.62753	0.29131	1.62753	0.50965	0.4573	0.51071	0.20449	0.13897	0.10351
	1.62735	0.28724	1.62735	0.51739	0.45083	0.46356	0.19941	0.13349	0.09363
	1.62717	0.29083	1.62717	0.52156	0.42755	0.47029	0.19777	0.13284	0.11038
	1.62698	0.28332	1.62698	0.49525	0.4436	0.49264	0.19642	0.13128	0.12897
	1.6268	0.27987	1.6268	0.51067	0.4524	0.49504	0.20051	0.12697	0.09547
[truncated: 3,355 more rows]

## Sheet: Figure 2a
Figure 2a
	Energy	Normalized PL Intensity		Energy	Normalized PL Intensity
	eV			eV
		Fe:MoS2			MoS2
	2.75556	0.01348		2.48	0.00414
	2.75503	0.01385		2.47957	0.00266
	2.7545	0.01226		2.47914	0.00249
	2.75398	0.01122		2.47872	0.00362
	2.75345	0.00915		2.47829	0.00521
	2.75292	0.0077		2.47786	0.00375
	2.7524	0.01308		2.47743	0.002
	2.75187	0.00961		2.47701	0.0027
	2.75135	0.00921		2.47658	0.00242
	2.75082	0.00951		2.47615	0.00326
	2.75031	0.01237		2.47573	0.00378
	2.74978	0.00605		2.4753	0.00513
	2.74926	0.01124		2.47488	0.00665
	2.74873	0.01124		2.47445	0.00462
	2.74821	0.01124		2.47402	0.0059
	2.74768	0.01124		2.4736	0.00587
	2.74716	0.01053		2.47317	0.00454
	2.74664	0.00568		2.47274	0.00277
	2.74612	0.01412		2.47232	0.00232
	2.74559	0.00963		2.4719	0.00276
	2.74507	0.00989		2.47147	0.00277
	2.74455	0.01609		2.47104	0.00319
	2.74402	0.01606		2.47062	0.00322
	2.7435	0.00964		2.47019	0.00156
	2.74298	0.00643		2.46977	0.00346
	2.74246	0.01111		2.46935	0.00447
	2.74194	0.01433		2.46892	0.00337
	2.74142	0.00844		2.4685	0.004
	2.74089	0.01247		2.46807	0.00411
	2.74037	0.01288		2.46765	0.00373
	2.73986	0.00716		2.46722	0.00366
	2.73934	0.01902		2.4668	0.00293
	2.73882	0.00999		2.46638	0.00385
	2.7383	0.004		2.46596	0.00447
	2.73778	0.00976		2.46553	0.00248
	2.73726	0.01127		2.46511	0.00392
	2.73674	0.01379		2.46469	0.00389
	2.73622	0.00589		2.46426	0.00498
	2.7357	0.00559		2.46384	0.00288
	2.73518	0.01581		2.46342	0.00283
	2.73466	0.01247		2.463	0.00229
	2.73414	0.01637		2.46257	0.00249
	2.73363	0.01065		2.46215	0.00367
	2.73311	0.01068		2.46173	0.00324
	2.73259	0.00979		2.46131	0.00192
	2.73207	0.01106		2.46089	0.00367
	2.73155	0.01387		2.46047	0.00365
	2.73104	0.01071		2.46005	0.00411
	2.73052	0.01173		2.45962	0.00449
	2.73001	0.01362		2.4592	0.00361
	2.72949	0.01204		2.45879	0.00298
	2.72898	0.01213		2.45836	0.00448
	2.72846	0.0129		2.45794	0.00378
	2.72794	0.01056		2.45752	0.00234
	2.72743	0.0088		2.4571	0.00255
	2.72691	0.01112		2.45668	0.00146
	2.7264	0.01221		2.45626	0.00267
	2.72588	0.0113		2.45584	0.00378
	2.72536	0.01195		2.45542	0.00454
	2.72485	0.01107		2.455	0.0057
	2.72433	0.00689		2.45459	0.00386
	2.72382	0.0065		2.45417	0.00358
	2.72331	0.01074		2.45374	0.00225
	2.72279	0.01191		2.45333	0.00246
	2.72228	0.00828		2.45291	0.00347
	2.72176	0.00706		2.45249	0.00297
	2.72125	0.01168		2.45207	0.00413
	2.72074	0.01002		2.45165	0.00369
	2.72022	0.01652		2.45124	0.00321
	2.71972	0.01711		2.45082	0.00305
	2.7192	0.01272		2.4504	0.00144
	2.71869	0.0054		2.44998	0.00368
	2.71818	0.00884		2.44957	0.00368
	2.71767	0.01272		2.44915	0.00346
	2.71715	0.01132		2.44873	0.00331
	2.71664	0.01099		2.44831	0.00454
	2.71613	0.00851		2.44789	0.00325
	2.71562	0.01293		2.44748	0.00494
	2.71511	0.0127		2.44706	0.00442
	2.7146	0.0081		2.44665	0.00368
	2.71408	0.00796		2.44623	0.00355
	2.71357	0		2.44581	0.00303
	2.71306	0.00485		2.4454	0.00441
	2.71255	0.0128		2.44498	0.00319
	2.71204	0.00828		2.44456	0.00262
	2.71153	0.0127		2.44415	0.00119
	2.71102	0.00994		2.44373	0.00317
	2.71051	0.01563		2.44332	0.00224
	2.71	0.01329		2.4429	0.000693878
	2.7095	0.01153		2.44249	0.00373
	2.70899	0.01552		2.44207	0.00501
	2.70848	0.01209		2.44166	0.00367
	2.70797	0.00867		2.44124	0.000553288
	2.70746	0.00811		2.44083	0.00189
	2.70696	0.00939		2.44041	0.00234
	2.70645	0.01099		2.44	0.00364
	2.70594	0.00767		2.43959	0.00156
	2.70543	0.0089		2.43917	0.00229
	2.70493	0.01091		2.43876	0.00359
	2.70442	0.00791		2.43834	0.00328
	2.70391	0.00984		2.43793	0.00485
	2.7034	0.01135		2.43751	0.00543
	2.7029	0.0103		2.4371	0.00314
	2.70239	0.00767		2.43669	0.00472
	2.70188	0.00953		2.43627	0.00352
	2.70138	0.00842		2.43586	0.00325
	2.70087	0.00745		2.43545	0.00288
	2.70037	0.00905		2.43504	0.00424
	2.69987	0.01065		2.43462	0.00459
	2.69936	0.0105		2.43421	0.00424
	2.69886	0.00724		2.4338	0.0038
	2.69835	0.00976		2.43339	0.00403
	2.69785	0.01382		2.43298	0.00348
	2.69734	0.01147		2.43256	0.00293
	2.69684	0.00829		2.43215	0.00408
	2.69633	0.00791		2.43174	0.00428
	2.69583	0.00573		2.43133	0.00384
	2.69532	0.00327		2.43092	0.0043
	2.69482	0.00938		2.43051	0.00312
	2.69432	0.00842		2.4301	0.00235
	2.69381	0.00722		2.42969	0.00235
	2.69331	0.01247		2.42928	0.00402
	2.69281	0.00814		2.42886	0.00369
	2.6923	0.00912		2.42845	0.0028
	2.6918	0.01139		2.42804	0.00332
	2.6913	0.01265		2.42763	0.00395
	2.6908	0.01425		2.42722	0.00192
	2.69029	0.00888		2.42681	0.00109
	2.6898	0.01002		2.42641	0.00191
	2.6893	0.00523		2.42599	0.00214
	2.6888	0.00768		2.42558	0.00214
	2.68829	0.01301		2.42518	0.00257
	2.68779	0.01232		2.42476	0.00347
	2.68729	0.00836		2.42436	0.00308
	2.68679	0.00977		2.42395	0.00336
	2.68629	0.00933		2.42354	0.00402
	2.68579	0.00541		2.42313	0.00326
	2.68529	0.0113		2.42272	0.00362
	2.68479	0.00999		2.42231	0.00398
	2.68429	0.01464		2.4219	0.00371
	2.68379	0.01458		2.4215	0.00387
	2.68329	0.00655		2.42109	0.00384
	2.68279	0.01137		2.42068	0.00341
	2.68229	0.0114		2.42027	0.00341
	2.68179	0.01142		2.41987	0.00352
	2.6813	0.00684		2.41946	0.00451
	2.6808	0.00954		2.41905	0.003
	2.6803	0.00979		2.41864	0.00261
	2.67981	0.00981		2.41824	0.00373
	2.67931	0.00556		2.41783	0.00483
	2.67881	0.00772		2.41742	0.00395
	2.67831	0.01497		2.41702	0.00316
	2.67782	0.01229		2.41661	0.00329
	2.67732	0.01533		2.4162	0.0047
	2.67682	0.0099		2.4158	0.00327
	2.67632	0.01443		2.41539	0.00334
	2.67583	0.0114		2.41499	0.00378
	2.67533	0.00981		2.41458	0.00423
	2.67483	0.01097		2.41418	0.00431
	2.67434	0.00688		2.41377	0.00259
	2.67384	0.00607		2.41336	0.00406
	2.67335	0.00441		2.41296	0.00327
	2.67285	0.00757		2.41255	0.0033
	2.67236	0.00777		2.41215	0.00366
	2.67186	0.00558		2.41174	0.00282
	2.67137	0.00887		2.41134	0.00286
	2.67087	0.00765		2.41094	0.00377
	2.67038	0.00773		2.41053	0.00548
	2.66989	0.01162		2.41013	0.00371
	2.66939	0.01134		2.40972	0.00103
	2.6689	0.01066		2.40932	0.00458
	2.66841	0.01389		2.40891	0.0033
	2.66791	0.01316		2.40851	0.00154
	2.66742	0.01058		2.40811	0.00404
	2.66692	0.01364		2.4077	0.00291
	2.66643	0.0128		2.4073	0.00324
	2.66594	0.01091		2.4069	0.00205
	2.66545	0.01081		2.4065	0.00273
	2.66495	0.0087		2.40609	0.00243
	2.66446	0.01232		2.40569	0.00434
	2.66397	0.00652		2.40529	0.00269
	2.66348	0.0066		2.40489	0.002
	2.66298	0.01308		2.40448	0.00268
	2.66249	0.01211		2.40408	0.00356
	2.662	0.00847		2.40368	0.00445
	2.66151	0.00714		2.40327	0.00355
	2.66102	0.01269		2.40287	0.00222
	2.66053	0.01147		2.40247	0.00193
	2.66004	0.01112		2.40207	0.00261
	2.65955	0.01083		2.40167	0.00249
	2.65906	0.01352		2.40127	0.00271
	2.65857	0.00877		2.40087	0.00283
	2.65808	0.01147		2.40046	0.0022
	2.65759	0.01147		2.40006	0.00318
	2.6571	0.01091		2.39966	0.00281
	2.65661	0.00711		2.39926	0.00179
	2.65612	0.01122		2.39886	0.000902494
	2.65563	0.00846		2.39846	0.00376
	2.65514	0.0114		2.39806	0.00298
	2.65466	0.00992		2.39766	0.00287
	2.65417	0.01135		2.39726	0.00238
	2.65368	0.00339		2.39686	0.00255
	2.65319	0.00824		2.39646	0.00251
	2.6527	0.00349		2.39606	0.00371
	2.65221	0.0112		2.39566	0.00458
	2.65173	0.01303		2.39527	0.00249
	2.65124	0.00707		2.39486	0.00222
	2.65076	0.00961		2.39446	0.00283
	2.65027	0.00551		2.39407	0.00306
	2.64978	0.01502		2.39367	0.00351
	2.6493	0.01074		2.39327	0.00265
	2.64881	0.00851		2.39287	0.00298
	2.64832	0.00691		2.39247	0.00358
	2.64784	0.00928		2.39207	0.00264
	2.64735	0.00859		2.39168	0.00277
	2.64686	0.00194		2.39128	0.00237
	2.64638	0.00637		2.39088	0.0023
	2.64589	0.01191		2.39048	0.00384
	2.64541	0.01195		2.39009	0.00229
	2.64492	0.0092		2.38969	0.00205
	2.64444	0.00601		2.38929	0.00416
	2.64395	0.00836		2.38889	0.00359
	2.64347	0.00882		2.3885	0.00317
	2.64298	0.01144		2.3881	0.000911565
	2.6425	0.00903		2.3877	0.000734694
	2.64201	0.00767		2.38731	0.00105
	2.64154	0.00828		2.38691	0.000929705
	2.64105	0.01017		2.38651	0.00107
	2.64057	0.00969		2.38612	0.00251
	2.64008	0.00785		2.38572	0.00263
	2.6396	0.00786		2.38533	0.00215
	2.63912	0.01079		2.38493	0.00312
	2.63863	0.01084		2.38453	0.00393
	2.63815	0.01089		2.38414	0.00317
	2.63767	0.0104		2.38374	0.00456
	2.63719	0.0091		2.38335	0.00412
	2.6367	0.0129		2.38295	0.00374
	2.63622	0.0101		2.38256	0.00368
	2.63574	0.00772		2.38216	0.00308
	2.63526	0.01241		2.38177	0.00175
	2.63478	0.01168		2.38137	0.00379
	2.6343	0.01231		2.38098	0.00412
	2.63381	0.01109		2.38058	0.00317
	2.63333	0.00767		2.38019	0.00168
	2.63285	0.01018		2.3798	0.00456
	2.63238	0.01058		2.3794	0.00283
	2.6319	0.01157		2.37901	0.00244
	2.63142	0.0112		2.37861	0.00463
	2.63094	0.01137		2.37822	0.0024
	2.63046	0.01269		2.37782	0.00196
	2.62998	0.01221		2.37743	0.00239
	2.6295	0.01311		2.37704	0.00414
	2.62902	0.0055		2.37664	0.00205
	2.62854	0.01431		2.37625	0.00238
	2.62806	0.01122		2.37586	0.00241
	2.62758	0.01186		2.37547	0.00405
	2.6271	0.01066		2.37507	0.00176
	2.62662	0.00852		2.37468	0.00271
	2.62614	0.00668		2.37429	0.00246
	2.62567	0.00976		2.3739	0.00241
	2.62519	0.00954		2.37351	0.00356
	2.62471	0.01265		2.37311	0.00375
	2.62423	0.01221		2.37272	0.00301
	2.62376	0.01111		2.37233	0.00396
	2.62328	0.00903		2.37194	0.00239
	2.62281	0.00959		2.37155	0.00303
	2.62233	0.01749		2.37115	0.00191
	2.62185	0.01193		2.37076	0.00289
	2.62138	0.01199		2.37037	0.00297
	2.6209	0.01094		2.36998	0.00186
	2.62042	0.01074		2.36959	0.00217
	2.61995	0.00902		2.3692	0.00306
	2.61947	0.00994		2.36881	0.00268
	2.619	0.01496		2.36842	0.00428
	2.61852	0.01361		2.36803	0.00357
	2.61804	0.01372		2.36764	0.00137
	2.61757	0.00885		2.36725	0.00121
	2.61709	0.01063		2.36686	0.00411
	2.61662	0.01147		2.36647	0.00216
	2.61614	0.01167		2.36608	0.00267
	2.61567	0.00995		2.36569	0.00204
	2.6152	0.01668		2.3653	0.00142
	2.61472	0.01389		2.36491	0.00379
	2.61425	0.01005		2.36452	0.00383
	2.61378	0.01004		2.36413	0.00237
	2.6133	0.01491		2.36375	0.00221
	2.61283	0.01252		2.36336	0.00289
	2.61236	0.01331		2.36297	0.00332
	2.61188	0.01514		2.36258	0.00422
	2.61141	0.01555		2.36219	0.00378
	2.61094	0.01879		2.3618	0.00328
	2.61047	0.01872		2.36141	0.00337
	2.60999	0.01389		2.36103	0.00221
	2.60952	0.01333		2.36064	0.00217
	2.60905	0.01509		2.36025	0.00223
	2.60858	0.01466		2.35986	0.00122
	2.6081	0.01058		2.35948	0.0009161
	2.60763	0.01148		2.35909	0.00233
	2.60716	0.01277		2.3587	0.00235
	2.60669	0.01168		2.35832	0.00103
	2.60622	0.01153		2.35793	0.000825397
	2.60575	0.01283		2.35754	0.00244
	2.60528	0.01565		2.35715	0.00257
	2.60481	0.01626		2.35677	0.00151
	2.60434	0.01423		2.35638	0.00229
	2.60387	0.01152		2.35599	0.00158
	2.6034	0.01135		2.35561	0.0014
	2.60293	0.01311		2.35522	0.00332
	2.60246	0.01423		2.35484	0.00321
	2.60199	0.0105		2.35445	0.00298
	2.60152	0.00936		2.35407	0.00301
	2.60105	0.01096		2.35368	0.00188
	2.60058	0.01428		2.35329	0.00182
	2.60011	0.01394		2.35291	0.00279
	2.59965	0.0102		2.35253	0.00226
	2.59918	0.01249		2.35214	0.00177
	2.59871	0.0128		2.35175	0.00288
	2.59824	0.01576		2.35137	0.00281
	2.59777	0.01563		2.35099	0.00237
	2.5973	0.01162		2.3506	0.00221
	2.59684	0.01484		2.35022	0.00377
	2.59637	0.01979		2.34983	0.0035
	2.5959	0.01586		2.34945	0.00117
	2.59544	0.01352		2.34906	0.00195
	2.59497	0.01428		2.34868	0.00165
	2.59451	0.01583		2.3483	0.00333
	2.59404	0.01222		2.34791	0.00338
	2.59357	0.02104		2.34753	0.00465
	2.59311	0.01802		2.34715	0.00377
	2.59264	0.01158		2.34676	0.00334
	2.59217	0.01673		2.34638	0.00468
	2.59171	0.01861		2.346	0.00156
	2.59124	0.02157		2.34562	0.00286
	2.59078	0.0143		2.34523	0.00158
	2.59031	0.01543		2.34485	0.00197
	2.58985	0.01556		2.34447	0.00114
	2.58938	0.01598		2.34408	0.00234
	2.58892	0.0142		2.3437	0.00409
	2.58845	0.01588		2.34332	0.00301
	2.58799	0.01032		2.34294	0.00168
	2.58752	0.00905		2.34255	0.00352
	2.58706	0.01872		2.34217	0.00573
	2.58659	0.01083		2.34179	0.0041
	2.58613	0.01152		2.34141	0.00151
	2.58567	0.01244		2.34103	0.00259
	2.58521	0.01018		2.34065	0.00289
	2.58474	0.01361		2.34027	0.00253
	2.58428	0.01451		2.33988	0.00208
	2.58382	0.01403		2.3395	0.00234
	2.58335	0.01301		2.33912	0.00279
	2.58289	0.0195		2.33874	0.00221
	2.58243	0.01886		2.33836	0.00334
	2.58197	0.01851		2.33798	0.00279
	2.5815	0.02052		2.3376	0.00277
	2.58104	0.01609		2.33722	0.00385
	2.58058	0.01417		2.33684	0.00267
	2.58012	0.01486		2.33646	0.00261
	2.57966	0.01565		2.33608	0.00289
	2.5792	0.01425		2.3357	0.00229
	2.57873	0.01451		2.33532	0.00171
	2.57827	0.0154		2.33494	0.00126
	2.57781	0.01352		2.33456	0.00251
	2.57735	0.01538		2.33418	0.0039
	2.5769	0.01552		2.33381	0.00153
	2.57644	0.01764		2.33342	0.00109
	2.57598	0.01137		2.33305	0.002
	2.57552	0.00976		2.33267	0.002
	2.57506	0.01232		2.33229	0.00275
	2.5746	0.01524		2.33191	0.00286
	2.57414	0.0128		2.33153	0.00149
	2.57368	0.01004		2.33116	0.000888889
	2.57322	0.01321		2.33077	0.00156
	2.57276	0.01502		2.3304	0.002
	2.5723	0.01308		2.33002	0.00331
	2.57184	0.01543		2.32964	0.00724
	2.57138	0.01482		2.32926	0.01234
	2.57092	0.01765		2.32889	0.01641
	2.57046	0.01037		2.32851	0.01834
	2.57001	0.01879		2.32813	0.01763
	2.56955	0.01696		2.32776	0.01616
	2.56909	0.01287		2.32738	0.01392
	2.56863	0.01858		2.327	0.01289
	2.56818	0.00933		2.32662	0.01522
	2.56772	0.0125		2.32625	0.01394
	2.56727	0.02057		2.32587	0.01144
	2.56681	0.01422		2.32549	0.006
	2.56635	0.0141		2.32512	0.00261
	2.5659	0.01412		2.32474	0.00154
	2.56544	0.01561		2.32437	0.00314
	2.56498	0.01573		2.32399	0.0039
	2.56453	0.01287		2.32362	0.00163
	2.56407	0.0139		2.32324	0.00127
	2.56361	0.00999		2.32286	0.00233
	2.56316	0.01331		2.32249	0.00155
	2.5627	0.01543		2.32211	0.00383
	2.56225	0.01701		2.32174	0.00226
	2.56179	0.01986		2.32136	0.00194
	2.56134	0.01324		2.32099	0.00336
	2.56088	0.01089		2.32062	0.00352
	2.56043	0.01904		2.32024	0.0041
	2.55997	0.01654		2.31986	0.00313
	2.55952	0.00972		2.31949	0.00222
	2.55907	0.01089		2.31912	0.00304
	2.55862	0.00939		2.31874	0.00117
	2.55816	0.01374		2.31837	0.00162
	2.55771	0.01344		2.318	0.00225
	2.55725	0.01851		2.31762	0.00396
	2.5568	0.01737		2.31725	0.00119
	2.55635	0.01252		2.31687	0.00195
	2.55589	0.01598		2.3165	0.00122
	2.55544	0.01816		2.31612	0.00279
	2.55499	0.01818		2.31575	0.000303855
	2.55454	0.01821		2.31538	0.00244
	2.55408	0.01441		2.31501	0.00156
	2.55363	0.01446		2.31463	0.000226757
	2.55318	0.01423		2.31426	0.00336
	2.55273	0.01354		2.31389	0.00159
	2.55228	0.01788		2.31351	0.00376
	2.55182	0.01093		2.31314	0.00381
	2.55137	0.01204		2.31277	0.000394558
	2.55092	0.01362		2.3124	0.00276
	2.55047	0.01403		2.31203	0
	2.55002	0.01504		2.31166	0.00102
	2.54957	0.0102		2.31129	0.00194
	2.54912	0.01336		2.31091	0.00242
	2.54867	0.01616		2.31054	0.00326
	2.54822	0.0167		2.31017	0.0018
	2.54777	0.01512		2.3098	0.0035
	2.54732	0.01815		2.30943	0.00344
	2.54687	0.01469		2.30906	0.00224
	2.54642	0.0158		2.30869	0.0009161
	2.54597	0.00689		2.30831	0.00396
	2.54552	0.01206		2.30794	0.00292
	2.54507	0.00841		2.30757	0.00176
	2.54462	0.01591		2.3072	0.00193
	2.54417	0.01757		2.30683	0.000997732
	2.54373	0.0204		2.30646	0.0017
	2.54328	0.01262		2.30609	0.00302
	2.54283	0.01741		2.30572	0.00337
	2.54238	0.0126		2.30535	0.0024
	2.54193	0.00785		2.30498	0.00298
	2.54149	0.01081		2.30461	0.00181
	2.54104	0.01247		2.30424	0.00175
	2.54059	0.00961		2.30387	0.00293
	2.54015	0.0079		2.30351	0.00278
	2.5397	0.00773		2.30313	0.00219
	2.53925	0.01611		2.30277	0.00203
	2.5388	0.01196		2.3024	0.00231
	2.53836	0.01497		2.30203	0.00303
	2.53791	0.01973		2.30166	0.00256
	2.53746	0.01173		2.30129	0.00203
	2.53702	0.01435		2.30092	0.00281
	2.53657	0.01096		2.30055	0.00261
	2.53612	0.01292		2.30019	0.00178
	2.53568	0.00727		2.29982	0.00207
	2.53523	0.01354		2.29945	0.00272
	2.53479	0.00976		2.29908	0.0034
	2.53434	0.01468		2.29871	0.0036
	2.5339	0.01594		2.29835	0.00204
	2.53345	0.01321		2.29798	0.002
	2.53301	0.01357		2.29761	0.00295
	2.53257	0.01422		2.29724	0.00144
	2.53212	0.01329		2.29688	0.00146
	2.53168	0.0126		2.29651	0.00273
	2.53123	0.01519		2.29614	0.00229
	2.53079	0.01497		2.29578	0.00185
	2.53034	0.01101		2.29541	0.00287
	2.5299	0.01015		2.29504	0.0042
	2.52946	0.01173		2.29468	0.00338
	2.52901	0.01119		2.29431	0.00372
	2.52857	0.01348		2.29394	0.00298
	2.52813	0.01517		2.29358	0.00211
	2.52768	0.01249		2.29321	0.00397
	2.52724	0.01629		2.29284	0.00263
	2.5268	0.01367		2.29248	0.00237
	2.52635	0.01369		2.29212	0.00156
	2.52591	0.01435		2.29175	0.00223
	2.52547	0.0129		2.29138	0.00222
	2.52503	0.01481		2.29102	0.00335
	2.52458	0.00819		2.29065	0.00204
	2.52415	0.01094		2.29029	0.00204
	2.52371	0.01622		2.28992	0.00215
	2.52326	0.01716		2.28956	0.00209
	2.52282	0.01527		2.2892	0.00108
	2.52238	0.01211		2.28883	0.00276
	2.52194	0.01012		2.28846	0.00367
	2.5215	0.01384		2.2881	0.00294
	2.52106	0.01102		2.28773	0.00264
	2.52062	0.01191		2.28737	0.00157
	2.52018	0.0206		2.28701	0.00371
	2.51974	0.01866		2.28665	0.00276
	2.5193	0.01127		2.28628	0.0016
	2.51886	0.01744		2.28592	0.0017
	2.51842	0.01427		2.28555	0.00232
	2.51798	0.01588		2.28519	0.000897959
	2.51754	0.0127		2.28483	0.00305
	2.5171	0.022		2.28446	0.00417
	2.51666	0.01012		2.2841	0.00245
	2.51622	0.00492		2.28374	0.00168
	2.51578	0.0178		2.28337	0.00331
	2.51535	0.01193		2.28301	0.000793651
	2.51491	0.01246		2.28265	0.00518
	2.51447	0.01403		2.28229	0.00385
	2.51403	0.01698		2.28192	0.0034
	2.51359	0.01619		2.28156	0.00384
	2.51315	0.01848		2.2812	0.00078458
	2.51272	0.01408		2.28084	0.00287
	2.51228	0.01144		2.28048	0.0021
	2.51184	0.01226		2.28011	0.00163
	2.5114	0.01267		2.27975	0.00286
	2.51097	0.00923		2.27939	0.00254
	2.51053	0.01565		2.27903	0.0025
	2.51009	0.01696		2.27867	0.0013
	2.50965	0.01591		2.27831	0.00235
	2.50922	0.01385		2.27795	0.000544218
	2.50878	0.01269		2.27758	0.00142
	2.50834	0.01463		2.27722	0.00313
	2.50791	0.0131		2.27686	0.00114
	2.50747	0.00925		2.2765	0.00331
	2.50704	0.00783		2.27614	0.00239
	2.50661	0.01211		2.27578	0.00206
	2.50617	0.01839		2.27542	0.00206
	2.50573	0.0168		2.27506	0.00241
	2.5053	0.01116		2.2747	0.00285
	2.50486	0.01387		2.27434	0.000226757
	2.50443	0.01634		2.27398	0.00273
	2.50399	0.01066		2.27362	0.00352
	2.50356	0.00785		2.27326	0.00341
	2.50312	0.00785		2.2729	0.00308
	2.50269	0.01022		2.27254	0.00264
	2.50226	0.01375		2.27218	0.00438
	2.50182	0.01377		2.27182	0.00367
	2.50139	0.01494		2.27147	0.00296
	2.50095	0.01035		2.2711	0.00237
	2.50052	0.0064		2.27075	0.00294
	2.50009	0.0115		2.27039	0.00312
	2.49965	0.01195		2.27003	0.00212
	2.49922	0.01091		2.26967	0.00272
	2.49879	0.0166		2.26931	0.00178
	2.49836	0.01798		2.26896	0.00179
	2.49793	0.01326		2.26859	0.0033
	2.49749	0.01619		2.26824	0.00283
	2.49706	0.01736		2.26788	0.00181
	2.49663	0.0156		2.26752	0.00162
	2.4962	0.01303		2.26716	0.00283
	2.49576	0.01571		2.26681	0.00339
	2.49533	0.0132		2.26645	0.00297
	2.4949	0.02075		2.26609	0.00229
	2.49447	0.01915		2.26573	0.00251
	2.49404	0.01756		2.26538	0.00341
	2.49361	0.01112		2.26502	0.0032
	2.49317	0.01749		2.26466	0.00234
	2.49274	0.01445		2.26431	0.00202
	2.49231	0.01129		2.26395	0.00291
	2.49188	0.02017		2.26359	0.0038
	2.49145	0.02229		2.26324	0.00413
	2.49102	0.02099		2.26288	0.00423
	2.49059	0.0194		2.26253	0.0037
	2.49016	0.00808		2.26217	0.00156
	2.48973	0.01991		2.26181	0.00106
	2.48931	0.02244		2.26146	0.00227
	2.48888	0.01723		2.2611	0.00326
	2.48845	0.01853		2.26074	0.00343
	2.48802	0.01298		2.26039	0.00387
	2.48759	0.01357		2.26004	0.00283
	2.48716	0.01199		2.25968	0.00197
	2.48673	0.01461		2.25932	0.00126
	2.4863	0.01711		2.25897	0.00342
	2.48587	0.01981		2.25861	0.00505
	2.48544	0.01333		2.25826	0.00331
	2.48501	0.01371		2.2579	0.00309
	2.48459	0.01599		2.25755	0.00332
	2.48416	0.01501		2.25719	0.00298
	2.48373	0.01343		2.25684	0.00298
	2.4833	0.01277		2.25649	0.00269
	2.48288	0.01726		2.25613	0.00234
	2.48245	0.01301		2.25578	0.00447
	2.48202	0.01221		2.25542	0.00173
	2.4816	0.01762		2.25507	0.00462
	2.48117	0.01762		2.25471	0.00571
	2.48074	0.01535		2.25436	0.00356
	2.48032	0.01423		2.25401	0.00432
	2.47989	0.01461		2.25365	0.00432
	2.47946	0.01412		2.2533	0.00428
	2.47904	0.01601		2.25295	0.00401
	2.47861	0.01418		2.2526	0.00522
	2.47819	0.01234		2.25224	0.00512
	2.47776	0.01385		2.25189	0.00403
	2.47733	0.01226		2.25154	0.00602
	2.47691	0.01464		2.25118	0.00441
	2.47648	0.0178		2.25083	0.00605
	2.47606	0.00632		2.25048	0.00387
	2.47563	0.00755		2.25013	0.00341
	2.47521	0.01308		2.24977	0.00164
	2.47478	0.01785		2.24942	0.00478
	2.47436	0.01377		2.24907	0.003
	2.47393	0.01647		2.24872	0.0021
	2.47351	0.01278		2.24836	0.00165
	2.47309	0.01945		2.24801	0.0025
	2.47267	0.01119		2.24766	0.00636
	2.47224	0.01137		2.24731	0.00573
	2.47182	0.0128		2.24696	0.00443
	2.47139	0.01244		2.24661	0.00392
	2.47097	0.00844		2.24625	0.00348
	2.47055	0.01598		2.2459	0.00424
	2.47012	0.01435		2.24556	0.00275
	2.4697	0.01124		2.24521	0.00332
	2.46928	0.01767		2.24485	0.00382
	2.46886	0.01607		2.2445	0.00274
	2.46843	0.01918		2.24415	0.0048
	2.46801	0.01928		2.2438	0.00523
	2.46759	0.01324		2.24345	0.0045
	2.46717	0.02024		2.2431	0.00434
	2.46674	0.018		2.24275	0.00398
	2.46632	0.02195		2.2424	0.00494
	2.4659	0.01553		2.24205	0.00523
	2.46548	0.01445		2.2417	0.00523
	2.46506	0.01846		2.24135	0.00355
	2.46464	0.0193		2.241	0.00366
	2.46422	0.0193		2.24065	0.00323
	2.4638	0.01553		2.24031	0.00396
	2.46338	0.0169		2.23995	0.00402
	2.46296	0.01769		2.23961	0.00515
	2.46254	0.01886		2.23926	0.00445
	2.46212	0.01588		2.23891	0.00389
	2.46169	0.01668		2.23856	0.00329
	2.46127	0.01769		2.23821	0.0024
	2.46085	0.01769		2.23786	0.00355
	2.46043	0.01461		2.23751	0.00292
	2.46001	0.01984		2.23716	0.0021
	2.4596	0.01835		2.23682	0.0043
	2.45918	0.01918		2.23647	0.00461
	2.45876	0.01616		2.23612	0.00363
	2.45834	0.01124		2.23577	0.00449
	2.45792	0.00953		2.23543	0.00473
	2.4575	0.00884		2.23508	0.00485
	2.45708	0.01443		2.23473	0.00475
	2.45667	0.01701		2.23438	0.00386
	2.45625	0.01224		2.23403	0.00321
	2.45583	0.01106		2.23369	0.00346
	2.45541	0.01354		2.23334	0.00413
	2.45499	0.01448		2.233	0.00368
	2.45458	0.01321		2.23265	0.00234
	2.45416	0.01487		2.2323	0.00229
	2.45374	0.01981		2.23195	0.00283
	2.45332	0.01553		2.2316	0.00322
	2.45291	0.0128		2.23126	0.00312
	2.45249	0.01807		2.23091	0.0027
	2.45207	0.01981		2.23057	0.00251
	2.45165	0.01244		2.23022	0.00198
	2.45124	0.01247		2.22987	0.00408
	2.45082	0.01535		2.22953	0.00498
	2.4504	0.01392		2.22919	0.0039
	2.44999	0.01741		2.22884	0.00327
	2.44957	0.01728		2.22849	0.00233
	2.44916	0.0218		2.22815	0.00321
	2.44874	0.0168		2.2278	0.00415
	2.44833	0.01293		2.22746	0.00347
	2.44791	0.02331		2.22711	0.00301
	2.4475	0.01598		2.22677	0.00346
	2.44708	0.01487		2.22642	0.0025
	2.44667	0.01869		2.22608	0.0023
	2.44625	0.00824		2.22573	0.00277
	2.44584	0.01297		2.22538	0.0039
	2.44542	0.01614		2.22504	0.00507
	2.44501	0.01775		2.2247	0.00243
	2.44459	0.01295		2.22435	0.00338
	2.44418	0.01604		2.22401	0.00293
	2.44376	0.01305		2.22366	0.0041
	2.44335	0.01441		2.22332	0.0031
	2.44294	0.00559		2.22298	0.00394
	2.44252	0.01941		2.22263	0.00434
	2.44211	0.01384		2.22229	0.00376
	2.44169	0.01571		2.22195	0.00316
	2.44128	0.01339		2.2216	0.00277
	2.44087	0.0156		2.22126	0.00297
	2.44046	0.01614		2.22092	0.00276
	2.44005	0.01872		2.22057	0.00484
	2.43963	0.01686		2.22023	0.00335
	2.43922	0.01369		2.21989	0.00234
	2.43881	0.01051		2.21955	0.00691
	2.4384	0.01204		2.2192	0.0042
	2.43798	0.01292		2.21886	0.00237
	2.43757	0.01966		2.21852	0.00389
	2.43716	0.01716		2.21817	0.00408
	2.43675	0.01561		2.21783	0.00313
	2.43634	0.01825		2.21749	0.00434
	2.43592	0.01637		2.21715	0.00163
	2.43551	0.01356		2.2168	0.00287
	2.4351	0.0158		2.21646	0.00314
	2.43469	0.01779		2.21612	0.00475
	2.43428	0.01509		2.21578	0.0036
	2.43387	0.01642		2.21544	0.00422
	2.43346	0.01772		2.2151	0.00496
	2.43305	0.01943		2.21476	0.00346
	2.43264	0.02108		2.21441	0.00344
	2.43223	0.01486		2.21407	0.00437
	2.43182	0.01336		2.21373	0.00284
	2.43141	0.01499		2.21339	0.00317
	2.431	0.01066		2.21305	0.00279
	2.43059	0.01167		2.21271	0.00204
	2.43018	0.01456		2.21237	0.00519
	2.42977	0.01576		2.21203	0.00375
	2.42936	0.0178		2.21169	0.00393
	2.42895	0.01728		2.21135	0.00359
	2.42854	0.01721		2.211	0.0038
	2.42814	0.02039		2.21067	0.00501
	2.42773	0.02085		2.21033	0.00473
	2.42732	0.01662		2.20999	0.00347
	2.42691	0.01622		2.20965	0.00406
	2.4265	0.01246		2.20931	0.00394
	2.42609	0.01757		2.20897	0.00325
	2.42568	0.01984		2.20863	0.00334
	2.42528	0.00783		2.20829	0.00353
	2.42487	0.00806		2.20795	0.00282
	2.42447	0.01644		2.20761	0.00307
	2.42406	0.01762		2.20727	0.00233
	2.42365	0.0171		2.20693	0.00339
	2.42324	0.02401		2.20659	0.00464
	2.42284	0.02034		2.20625	0.00334
	2.42243	0.01173		2.20592	0.00347
	2.42202	0.01777		2.20558	0.00434
	2.42161	0.01611		2.20524	0.00345
	2.42121	0.0114		2.2049	0.00291
	2.4208	0.01784		2.20456	0.00291
	2.4204	0.01943		2.20423	0.00344
	2.41999	0.01788		2.20388	0.00399
	2.41958	0.01321		2.20355	0.00315
	2.41918	0.01451		2.20321	0.00354
	2.41877	0.01461		2.20287	0.00289
	2.41837	0.01022		2.20253	0.00412
	2.41796	0.00833		2.2022	0.00438
	2.41755	0.01658		2.20186	0.00361
	2.41715	0.01923		2.20152	0.0027
	2.41675	0.01812		2.20118	0.00368
	2.41634	0.01255		2.20085	0.00427
	2.41594	0.01139		2.20051	0.00405
	2.41553	0.01392		2.20017	0.00432
	2.41513	0.01958		2.19984	0.00355
	2.41473	0.01746		2.1995	0.00347
	2.41432	0.01269		2.19916	0.00468
	2.41392	0.01487		2.19883	0.00517
	2.41351	0.01171		2.19849	0.00419
	2.41311	0.01751		2.19816	0.00322
	2.4127	0.0168		2.19782	0.00282
	2.4123	0.01359		2.19748	0.0026
	2.4119	0.01607		2.19715	0.00374
	2.41149	0.01787		2.19681	0.00376
	2.41109	0.01305		2.19647	0.0038
	2.41069	0.01354		2.19614	0.00274
	2.41028	0.01352		2.19581	0.00249
	2.40988	0.01405		2.19547	0.00319
	2.40948	0.01626		2.19513	0.00385
	2.40908	0.0171		2.1948	0.00274
	2.40868	0.01788		2.19446	0.00422
	2.40828	0.01402		2.19413	0.00391
	2.40787	0.01203		2.19379	0.00391
	2.40747	0.01609		2.19346	0.00473
	2.40707	0.01858		2.19312	0.00234
	2.40667	0.01818		2.19279	0.00185
	2.40627	0.01754		2.19246	0.00385
	2.40587	0.01706		2.19212	0.00267
	2.40546	0.0142		2.19178	0.00326
	2.40506	0.01405		2.19145	0.00266
	2.40466	0.01298		2.19112	0.0031
	2.40426	0.01751		2.19078	0.00345
	2.40386	0.01399		2.19045	0.00343
	2.40346	0.01629		2.19012	0.00397
	2.40306	0.01629		2.18978	0.0038
	2.40266	0.01589		2.18945	0.00259
	2.40226	0.01504		2.18911	0.00338
	2.40186	0.01662		2.18878	0.00374
	2.40146	0.0179		2.18845	0.00347
	2.40106	0.0182		2.18811	0.004
	2.40066	0.0208		2.18778	0.00464
	2.40026	0.02511		2.18745	0.00478
	2.39986	0.01043		2.18711	0.00466
	2.39946	0.01486		2.18678	0.00437
	2.39907	0.01631		2.18645	0.00264
	2.39867	0.01606		2.18612	0.00324
	2.39827	0.01316		2.18578	0.00406
	2.39787	0.01463		2.18545	0.00389
	2.39747	0.01318		2.18512	0.00438
	2.39707	0.01792		2.18479	0.00392
	2.39667	0.01631		2.18446	0.00332
	2.39627	0.0099		2.18413	0.00466
	2.39588	0.01456		2.18379	0.00362
	2.39548	0.0116		2.18346	0.00324
	2.39508	0.0145		2.18313	0.00318
	2.39468	0.01917		2.1828	0.00406
	2.39428	0.01222		2.18246	0.00376
	2.39389	0.01866		2.18213	0.00341
	2.39349	0.01956		2.1818	0.00383
	2.3931	0.01678		2.18147	0.00354
	2.3927	0.01767		2.18114	0.00487
	2.3923	0.01793		2.18081	0.00453
	2.39191	0.01663		2.18048	0.00365
	2.39151	0.01122		2.18015	0.00387
	2.39111	0.01236		2.17982	0.00284
	2.39072	0.0131		2.17949	0.004
	2.39032	0.0131		2.17915	0.00365
	2.38992	0.01543		2.17883	0.00415
	2.38953	0.01176		2.1785	0.00356
	2.38913	0.0132		2.17817	0.00293
	2.38874	0.01037		2.17783	0.00334
	2.38834	0.01037		2.17751	0.00444
	2.38794	0.01561		2.17718	0.00506
	2.38755	0.01797		2.17684	0.00518
	2.38715	0.0209		2.17652	0.00422
	2.38676	0.01807		2.17619	0.00384
	2.38636	0.01565		2.17586	0.00429
	2.38597	0.01454		2.17553	0.00428
	2.38557	0.01399		2.1752	0.00323
	2.38518	0.01642		2.17487	0.00354
	2.38479	0.01879		2.17454	0.00412
	2.3844	0.02039		2.17421	0.00322
	2.384	0.01739		2.17388	0.00366
	2.38361	0.01385		2.17355	0.00408
	2.38321	0.01403		2.17322	0.00273
	2.38282	0.01517		2.1729	0.00321
	2.38243	0.01864		2.17257	0.00496
	2.38203	0.01772		2.17224	0.00409
	2.38164	0.01474		2.17191	0.00299
	2.38125	0.01705		2.17158	0.00327
	2.38085	0.02177		2.17126	0.00426
	2.38046	0.02076		2.17093	0.00364
	2.38007	0.01538		2.1706	0.00353
	2.37967	0.01407		2.17027	0.00288
	2.37928	0.01769		2.16994	0.00312
	2.37889	0.01999		2.16961	0.00302
	2.3785	0.01677		2.16929	0.0028
	2.3781	0.01836		2.16896	0.00341
	2.37772	0.01762		2.16863	0.00346
	2.37732	0.01051		2.16831	0.00248
	2.37693	0.01454		2.16798	0.00341
	2.37654	0.01946		2.16765	0.00289
	2.37615	0.01104		2.16732	0.00316
	2.37576	0.0178		2.167	0.00336
	2.37537	0.01639		2.16667	0.00399
	2.37497	0.01668		2.16634	0.00358
	2.37458	0.01974		2.16602	0.00409
	2.37419	0.02088		2.16569	0.00378
	2.3738	0.01497		2.16536	0.00496
	2.37341	0.01955		2.16504	0.00351
	2.37302	0.01635		2.16471	0.00315
	2.37263	0.01153		2.16439	0.00446
	2.37224	0.01315		2.16406	0.00443
	2.37185	0.01316		2.16374	0.00333
	2.37146	0.01782		2.16341	0.00393
	2.37107	0.01802		2.16308	0.00374
	2.37068	0.01951		2.16276	0.00339
	2.37029	0.0167		2.16243	0.00341
	2.3699	0.0164		2.16211	0.0032
	2.36951	0.01074		2.16178	0.0041
	2.36912	0.01132		2.16146	0.00402
	2.36874	0.01292		2.16113	0.0038
	2.36835	0.02121		2.16081	0.00392
	2.36796	0.02027		2.16048	0.00537
	2.36757	0.0158		2.16016	0.0052
	2.36718	0.01227		2.15983	0.00385
	2.36679	0.01649		2.15951	0.0026
	2.3664	0.01683		2.15918	0.00303
	2.36601	0.01407		2.15886	0.00427
	2.36563	0.01203		2.15853	0.00367
	2.36524	0.01945		2.15821	0.004
	2.36485	0.0207		2.15789	0.00448
	2.36446	0.01537		2.15756	0.00382
	2.36408	0.01214		2.15724	0.00376
	2.36369	0.01871		2.15692	0.00311
	2.3633	0.01992		2.15659	0.0026
	2.36291	0.01999		2.15627	0.00437
	2.36253	0.01848		2.15594	0.00349
	2.36214	0.01826		2.15562	0.00304
	2.36176	0.01968		2.1553	0.0048
	2.36137	0.0171		2.15497	0.0046
	2.36098	0.01399		2.15465	0.00399
	2.3606	0.01482		2.15433	0.00318
	2.36021	0.01566		2.154	0.00393
	2.35982	0.01331		2.15368	0.00375
	2.35944	0.01596		2.15336	0.00329
	2.35905	0.0171		2.15304	0.0035
	2.35867	0.01295		2.15271	0.00341
	2.35828	0.01418		2.15239	0.00411
	2.35789	0.01321		2.15207	0.00483
	2.35751	0.01621		2.15175	0.00488
	2.35712	0.01904		2.15143	0.00428
	2.35674	0.01593		2.1511	0.00327
	2.35635	0.01756		2.15078	0.00362
	2.35597	0.01645		2.15046	0.0034
	2.35558	0.01785		2.15014	0.00331
	2.3552	0.01912		2.14982	0.00448
	2.35482	0.01364		2.1495	0.00351
	2.35443	0.01484		2.14917	0.0041
	2.35405	0.0145		2.14885	0.00315
	2.35366	0.01456		2.14853	0.00509
	2.35328	0.02032		2.14821	0.00327
	2.3529	0.02126		2.14789	0.00224
	2.35251	0.01374		2.14757	0.00485
	2.35213	0.0167		2.14725	0.00512
	2.35175	0.01769		2.14693	0.00429
	2.35136	0.01556		2.14661	0.0046
	2.35098	0.02134		2.14629	0.00313
	2.3506	0.02047		2.14596	0.00344
	2.35021	0.0103		2.14564	0.00369
	2.34983	0.01501		2.14533	0.00438
	2.34945	0.01807		2.14501	0.00223
	2.34906	0.01649		2.14468	0.0034
	2.34868	0.01649		2.14436	0.00343
	2.3483	0.0181		2.14405	0.00404
	2.34792	0.01336		2.14372	0.00391
	2.34754	0.01481		2.1434	0.00314
	2.34716	0.01487		2.14309	0.00412
	2.34677	0.01487		2.14277	0.00532
	2.34639	0.01635		2.14244	0.00423
	2.34601	0.01795		2.14213	0.00476
	2.34563	0.02098		2.14181	0.00348
	2.34525	0.01714		2.14149	0.00495
	2.34487	0.0165		2.14117	0.004
	2.34448	0.02055		2.14085	0.00421
	2.3441	0.01343		2.14053	0.00472
	2.34372	0.01685		2.14021	0.00305
	2.34334	0.01685		2.13989	0.00414
	2.34296	0.01775		2.13958	0.00364
	2.34258	0.02178		2.13926	0.00447
	2.3422	0.01583		2.13894	0.00355
	2.34182	0.01561		2.13862	0.00493
	2.34144	0.01881		2.1383	0.00486
	2.34106	0.0164		2.13798	0.00451
	2.34068	0.01599		2.13767	0.0036
	2.3403	0.0144		2.13735	0.0048
	2.33992	0.01328		2.13703	0.00492
	2.33954	0.01227		2.13671	0.00405
	2.33916	0.01167		2.1364	0.00439
	2.33878	0.01167		2.13608	0.00499
	2.3384	0.01354		2.13576	0.00481
	2.33803	0.01764		2.13544	0.00365
	2.33765	0.01889		2.13513	0.00412
	2.33727	0.01729		2.13481	0.00486
	2.33689	0.01405		2.13449	0.00457
	2.33651	0.01328		2.13417	0.0038
	2.33613	0.01259		2.13386	0.0047
	2.33575	0.00856		2.13354	0.00383
	2.33537	0.01117		2.13322	0.00451
	2.335	0.01724		2.13291	0.00581
	2.33462	0.01749		2.13259	0.00512
	2.33424	0.01589		2.13227	0.00478
	2.33386	0.01617		2.13196	0.00357
	2.33349	0.01578		2.13164	0.00358
	2.33311	0.01454		2.13132	0.00534
	2.33273	0.01925		2.13101	0.00469
	2.33236	0.01558		2.13069	0.0043
	2.33198	0.01056		2.13038	0.00506
	2.3316	0.0145		2.13006	0.00373
	2.33123	0.01965		2.12975	0.00334
	2.33085	0.01619		2.12943	0.00341
	2.33047	0.02058		2.12911	0.00423
	2.3301	0.02231		2.1288	0.00506
	2.32972	0.01912		2.12848	0.00506
	2.32934	0.01688		2.12817	0.00465
	2.32897	0.01761		2.12785	0.00396
	2.32859	0.01547		2.12754	0.00449
	2.32821	0.02453		2.12723	0.00472
	2.32784	0.07657		2.12691	0.00489
	2.32746	0.17161		2.12659	0.00484
	2.32709	0.14337		2.12628	0.00369
	2.32671	0.14604		2.12596	0.0029
	2.32634	0.12723		2.12565	0.00356
	2.32596	0.13391		2.12534	0.00587
	2.32559	0.1159		2.12502	0.00571
	2.32522	0.08431		2.12471	0.00479
	2.32484	0.06838		2.12439	0.00494
	2.32447	0.05708		2.12408	0.00331
	2.32409	0.0427		2.12376	0.00357
	2.32372	0.02048		2.12345	0.00532
	2.32334	0.02137		2.12314	0.00487
	2.32297	0.02906		2.12283	0.00541
	2.32259	0.02506		2.12251	0.00401
	2.32222	0.02029		2.1222	0.00351
	2.32185	0.01117		2.12189	0.00357
	2.32147	0.0158		2.12157	0.00332
	2.3211	0.01798		2.12126	0.00265
	2.32072	0.01958		2.12095	0.00432
	2.32035	0.02252		2.12063	0.00398
	2.31998	0.02308		2.12032	0.00295
	2.3196	0.02695		2.12001	0.00356
	2.31923	0.02289		2.11969	0.00525
	2.31886	0.02147		2.11938	0.00406
	2.31849	0.02874		2.11907	0.00467
	2.31811	0.02524		2.11876	0.00429
	2.31774	0.03006		2.11844	0.00419
	2.31737	0.02827		2.11813	0.00404
	2.317	0.02744		2.11782	0.00468
	2.31663	0.02687		2.11751	0.00184
	2.31625	0.0221		2.11719	0.00382
	2.31588	0.02503		2.11688	0.00663
	2.31551	0.0219		2.11657	0.00388
	2.31514	0.02611		2.11626	0.00448
	2.31477	0.02929		2.11595	0.00639
	2.3144	0.02703		2.11564	0.00479
	2.31402	0.02725		2.11533	0.00554
	2.31365	0.02884		2.11502	0.00377
	2.31328	0.02873		2.1147	0.00207
	2.31291	0.02631		2.11439	0.00295
	2.31254	0.02876		2.11408	0.0034
	2.31217	0.03205		2.11377	0.00474
	2.3118	0.02818		2.11346	0.00474
	2.31143	0.02766		2.11315	0.00518
	2.31106	0.02629		2.11284	0.00475
	2.31069	0.02396		2.11253	0.00603
	2.31032	0.02568		2.11222	0.00523
	2.30995	0.0205		2.11191	0.00435
	2.30958	0.02271		2.11159	0.00471
	2.30921	0.02359		2.11129	0.00597
	2.30884	0.02317		2.11098	0.00447
	2.30847	0.02901		2.11067	0.00629
	2.3081	0.03146		2.11035	0.00337
	2.30773	0.02427		2.11005	0.0049
	2.30736	0.02404		2.10974	0.00365
	2.30699	0.02637		2.10942	0.00606
	2.30662	0.02517		2.10912	0.00466
	2.30626	0.02489		2.10881	0.00393
	2.30589	0.03085		2.1085	0.00312
	2.30552	0.01537		2.10819	0.00475
	2.30515	0.02932		2.10788	0.00377
	2.30478	0.02827		2.10757	0.0027
	2.30441	0.02838		2.10726	--
	2.30404	0.0222		2.10695	--
	2.30368	0.0258		2.10664	--
	2.30331	0.02239		2.10634	0.00534
	2.30294	0.0286		2.10602	0.00377
	2.30258	0.0189		2.10572	0.005
	2.30221	0.02669		2.10541	0.00596
	2.30184	0.03118		2.1051	0.00547
	2.30147	0.0294		2.10479	0.00489
	2.30111	0.02152		2.10448	0.00535
	2.30074	0.01992		2.10418	0.00741
	2.30037	0.02476		2.10387	0.00544
	2.30001	0.02955		2.10356	0.00499
	2.29964	0.02182		2.10325	0.00425
	2.29927	0.03233		2.10294	0.00286
	2.29891	0.02075		2.10264	0.00305
	2.29854	0.0259		2.10233	0.00447
	2.29817	0.02641		2.10202	0.00468
	2.29781	0.03073		2.10171	0.00303
	2.29744	0.03552		2.10141	0.00481
	2.29707	0.03475		2.1011	0.00577
	2.29671	0.02359		2.10079	0.00595
	2.29635	0.02692		2.10048	0.00536
	2.29598	0.03593		2.10018	0.00409
	2.29562	0.03648		2.09987	0.00498
	2.29525	0.03741		2.09956	0.00456
	2.29489	0.03281		2.09926	0.00491
	2.29452	0.03737		2.09895	0.00467
	2.29416	0.04414		2.09864	0.00436
	2.29379	0.03888		2.09834	0.00536
	2.29343	0.03501		2.09803	0.00425
	2.29306	0.04569		2.09773	0.00457
	2.2927	0.03875		2.09742	0.00487
	2.29233	0.0425		2.09711	0.00548
	2.29197	0.05063		2.09681	0.00521
	2.2916	0.04424		2.0965	0.00487
	2.29124	0.04931		2.0962	0.00497
	2.29087	0.05175		2.09589	0.00531
	2.29051	0.04913		2.09559	0.00495
	2.29015	0.05737		2.09528	0.00566
	2.28978	0.05836		2.09497	0.00283
	2.28942	0.054		2.09467	0.00322
	2.28906	0.0666		2.09436	0.00449
	2.2887	0.07585		2.09406	0.00478
	2.28833	0.07187		2.09375	0.00676
	2.28797	0.07557		2.09345	0.00563
	2.28761	0.08154		2.09314	0.00501
	2.28724	0.08011		2.09284	0.00634
	2.28688	0.07832		2.09253	0.00442
	2.28652	0.07965		2.09223	0.00487
	2.28616	0.08156		2.09192	0.00483
	2.28579	0.08403		2.09162	0.00397
	2.28543	0.08745		2.09132	0.00568
	2.28507	0.08585		2.09101	0.00411
	2.28471	0.08643		2.09071	0.00507
	2.28435	0.09122		2.0904	0.00411
	2.28398	0.09551		2.0901	0.00377
	2.28362	0.09824		2.08979	0.00787
	2.28326	0.10073		2.08949	0.00454
	2.2829	0.10259		2.08919	0.00313
	2.28254	0.09897		2.08888	0.00446
	2.28218	0.10744		2.08858	0.00563
	2.28182	0.11889		2.08828	0.00515
	2.28146	0.09974		2.08797	0.00439
	2.2811	0.09691		2.08767	0.00525
	2.28074	0.10994		2.08737	0.00569
	2.28038	0.12087		2.08706	0.00601
	2.28002	0.11377		2.08676	0.00345
	2.27965	0.11433		2.08646	0.0043
	2.27929	0.12911		2.08615	0.003
	2.27893	0.13271		2.08585	0.00657
	2.27857	0.12523		2.08555	0.00345
	2.27821	0.125		2.08525	0.00387
	2.27785	0.14495		2.08494	0.00388
	2.27749	0.14762		2.08464	0.00431
	2.27713	0.13344		2.08434	0.00347
	2.27678	0.13184		2.08404	0.00512
	2.27642	0.11726		2.08373	0.00606
	2.27606	0.11886		2.08343	0.00695
	2.2757	0.11731		2.08313	0.00498
	2.27534	0.10798		2.08283	0.00558
	2.27498	0.12885		2.08253	0.00528
	2.27462	0.12725		2.08222	0.00523
	2.27427	0.11522		2.08192	0.00639
	2.27391	0.12271		2.08162	0.00466
	2.27355	0.12661		2.08132	0.00698
	2.27319	0.11302		2.08102	0.00449
	2.27283	0.10667		2.08072	0.00499
	2.27247	0.11674		2.08041	0.00487
	2.27212	0.12421		2.08011	0.00443
	2.27176	0.11759		2.07981	0.00363
	2.2714	0.12205		2.07951	0.00483
	2.27104	0.12003		2.07921	0.00454
	2.27068	0.11155		2.07891	0.00502
	2.27033	0.08875		2.07861	0.00624
	2.26997	0.09813		2.07831	0.00559
	2.26961	0.0928		2.07801	0.00459
	2.26925	0.08699		2.07771	0.00466
	2.2689	0.08761		2.07741	0.00668
	2.26854	0.08381		2.07711	0.00561
	2.26818	0.0922		2.07681	0.00356
	2.26783	0.09683		2.07651	0.0045
	2.26747	0.0902		2.07621	0.00464
	2.26712	0.09438		2.07591	0.00493
	2.26676	0.09183		2.07561	0.00552
	2.2664	0.09678		2.07531	0.00428
	2.26605	0.09434		2.07501	0.00483
	2.26569	0.08121		2.07471	0.00323
	2.26534	0.07766		2.07441	0.00326
	2.26498	0.08594		2.07411	0.00487
	2.26463	0.08651		2.07381	0.00498
	2.26427	0.0706		2.07351	0.00454
	2.26391	0.05982		2.07321	0.00434
	2.26356	0.0575		2.07291	0.0041
	2.2632	0.05431		2.07262	0.00509
	2.26285	0.04836		2.07232	0.00567
	2.26249	0.04543		2.07202	0.00524
	2.26214	0.04798		2.07172	0.00659
	2.26178	0.04479		2.07142	--
	2.26143	0.04396		2.07112	--
	2.26108	0.04829		2.07082	1
	2.26072	0.05033		2.07052	--
	2.26037	0.04446		2.07023	0.51937
	2.26001	0.04016		2.06993	--
	2.25966	0.03509		2.06963	0.00551
	2.25931	0.02909		2.06933	0.00525
	2.25895	0.03482		2.06904	0.0047
	2.2586	0.04362		2.06874	0.00408
	2.25824	0.04154		2.06844	0.00435
	2.25789	0.04103		2.06814	0.00435
	2.25754	0.03631		2.06784	0.00452
	2.25718	0.04189		2.06755	0.00543
	2.25683	0.03848		2.06725	0.00598
	2.25648	0.0389		2.06695	0.00525
	2.25612	0.02841		2.06665	0.00514
	2.25577	0.03895		2.06636	0.00315
	2.25542	0.03452		2.06606	0.004
	2.25507	0.0337		2.06576	0.00473
	2.25471	0.03957		2.06547	0.00358
	2.25436	0.04		2.06517	0.00415
	2.25401	0.04563		2.06487	0.00492
	2.25366	0.03765		2.06457	0.00537
	2.25331	0.02988		2.06428	0.00581
	2.25296	0.03144		2.06398	0.00544
	2.2526	0.02822		2.06368	0.00301
	2.25225	0.03144		2.06339	0.00338
	2.2519	0.0489		2.06309	0.00489
	2.25155	0.0337		2.0628	0.00501
	2.2512	0.04692		2.0625	0.00407
	2.25085	0.03256		2.06221	0.00444
	2.25049	0.03148		2.06191	0.00243
	2.25014	0.03001		2.06161	0.00218
	2.24979	0.02986		2.06132	0.0052
	2.24944	0.03269		2.06102	0.00498
	2.24909	0.03171		2.06073	0.00605
	2.24874	0.02874		2.06043	0.00544
	2.24839	0.02555		2.06014	0.00693
	2.24804	0.03029		2.05984	0.0056
	2.24769	0.03537		2.05954	0.00446
	2.24734	0.02618		2.05925	0.0056
	2.24699	0.02463		2.05896	0.004
	2.24664	0.02746		2.05866	0.00559
	2.24629	0.02825		2.05836	0.00261
	2.24594	0.02943		2.05807	0.00392
	2.24559	0.02642		2.05778	0.00437
	2.24524	0.03292		2.05748	0.00482
	2.24489	0.03194		2.05719	0.00302
	2.24454	0.03421		2.05689	0.00479
	2.24419	0.03426		2.0566	0.00306
	2.24384	0.03106		2.0563	0.00432
	2.2435	0.02888		2.05601	0.00566
	2.24315	0.02925		2.05572	0.00402
	2.2428	0.03565		2.05542	0.0035
	2.24245	0.03399		2.05513	0.00472
	2.2421	0.02807		2.05483	0.00441
	2.24175	0.03021		2.05454	0.00315
	2.2414	0.03574		2.05425	0.00342
	2.24105	0.03547		2.05395	0.00506
	2.24071	0.03151		2.05366	0.00331
	2.24036	0.0299		2.05336	0.00574
	2.24001	0.03144		2.05307	0.00425
	2.23967	0.03166		2.05278	0.00468
	2.23932	0.03134		2.05249	0.00482
	2.23897	0.03105		2.05219	0.00187
	2.23862	0.02761		2.0519	0.0016
	2.23828	0.02863		2.05161	0.00456
	2.23793	0.03279		2.05131	0.0042
	2.23758	0.03356		2.05102	0.00498
	2.23723	0.0298		2.05073	0.00527
	2.23689	0.03393		2.05044	0.00527
	2.23654	0.04508		2.05014	0.0046
	2.23619	0.03965		2.04985	0.00405
	2.23585	0.03771		2.04956	0.00557
	2.2355	0.03547		2.04926	0.00423
	2.23515	0.0382		2.04897	0.00571
	2.23481	0.02909		2.04868	0.00537
	2.23446	0.02786		2.04839	0.00235
	2.23411	0.03118		2.0481	0.00429
	2.23377	0.02958		2.04781	0.00453
	2.23343	0.02958		2.04752	0.00452
	2.23308	0.03569		2.04722	0.00337
	2.23273	0.04048		2.04693	0.00373
	2.23239	0.04327		2.04664	0.00495
	2.23204	0.0362		2.04635	0.005
	2.2317	0.03643		2.04606	0.00374
	2.23135	0.04831		2.04577	0.00303
	2.23101	0.05217		2.04548	0.00198
	2.23066	0.04818		2.04518	0.00202
	2.23032	0.05298		2.04489	0.00361
	2.22997	0.05777		2.0446	0.00463
	2.22963	0.06226		2.04431	0.00508
	2.22928	0.05903		2.04402	0.00552
	2.22894	0.0542		2.04373	0.00407
	2.22859	0.04454		2.04344	0.00306
	2.22825	0.05907		2.04315	0.00371
	2.2279	0.05597		2.04286	0.00483
	2.22756	0.0606		2.04257	0.00486
	2.22722	0.04844		2.04228	0.00372
	2.22688	0.05691		2.04199	0.00391
	2.22653	0.05604		2.0417	0.00459
	2.22619	0.05591		2.04141	0.00463
	2.22584	0.05591		2.04112	0.00439
	2.2255	0.05022		2.04083	0.00477
	2.22516	0.05222		2.04054	0.00491
	2.22481	0.05405		2.04025	0.00421
	2.22447	0.04617		2.03996	0.00341
	2.22413	0.04457		2.03967	0.0045
	2.22378	0.05242		2.03938	0.00635
	2.22344	0.05173		2.03909	0.00472
	2.2231	0.04602		2.0388	0.00545
	2.22276	0.04952		2.03851	0.0059
	2.22241	0.04864		2.03822	0.00543
	2.22207	0.04306		2.03793	0.0038
	2.22173	0.03784		2.03764	0.0035
	2.22139	0.03761		2.03736	0.00336
	2.22104	0.03585		2.03707	0.00332
	2.2207	0.02608		2.03678	0.0033
	2.22036	0.02295		2.03649	0.0022
	2.22002	0.0235		2.0362	0.00386
	2.21968	0.02453		2.03591	0.00496
	2.21934	0.02613		2.03562	0.00518
	2.219	0.02381		2.03534	0.00485
	2.21866	0.02858		2.03505	0.00424
	2.21831	0.03044		2.03476	0.00264
	2.21797	0.02929		2.03447	0.00468
	2.21763	0.02468		2.03418	0.00557
	2.21729	0.02458		2.03389	0.00485
	2.21695	0.02333		2.03361	0.00421
	2.21661	0.01866		2.03332	0.00171
	2.21627	0.01866		2.03303	0.00395
	2.21593	0.02096		2.03274	0.00415
	2.21559	0.02577		2.03246	0.0053
	2.21525	0.02476		2.03217	0.00518
	2.21491	0.02169		2.03188	0.00435
	2.21457	0.02285		2.03159	0.00381
	2.21423	0.0219		2.03131	0.00274
	2.21389	0.02317		2.03102	0.00387
	2.21355	0.02272		2.03073	0.00316
	2.21321	0.01925		2.03045	0.0045
	2.21287	0.02029		2.03016	0.00586
	2.21253	0.01867		2.02987	0.00737
	2.21219	0.01853		2.02959	0.00383
	2.21185	0.02024		2.0293	0.000920635
	2.21151	0.01364		2.02901	0.00437
	2.21117	0.02606		2.02873	0.00262
	2.21084	0.02841		2.02844	0.00306
	2.2105	0.0268		2.02816	0.00486
	2.21016	0.02456		2.02787	0.00308
	2.20982	0.03116		2.02758	0.00482
	2.20948	0.0242		2.0273	0.00529
	2.20914	0.02557		2.02701	0.00531
	2.2088	0.0203		2.02672	0.0036
	2.20846	0.02004		2.02644	0.00562
	2.20813	0.01917		2.02615	0.00325
	2.20779	0.02193		2.02587	0.00555
	2.20745	0.02251		2.02558	0.00535
	2.20711	0.02629		2.0253	0.00328
	2.20678	0.02121		2.02501	0.00346
	2.20644	0.01456		2.02472	0.00629
	2.2061	0.02317		2.02444	0.00313
	2.20577	0.01723		2.02416	0.00339
	2.20543	0.02027		2.02387	0.0016
	2.20509	0.01854		2.02358	0.00392
	2.20475	0.01063		2.0233	0.00441
	2.20442	0.01708		2.02302	0.00256
	2.20408	0.01548		2.02273	0.004
	2.20374	0.02338		2.02245	0.00442
	2.20341	0.02827		2.02216	0.00406
	2.20307	0.02998		2.02188	0.00361
	2.20273	0.02401		2.02159	0.00491
	2.2024	0.02805		2.02131	0.006
	2.20206	0.02109		2.02103	0.00621
	2.20172	0.02902		2.02074	0.00555
	2.20139	0.02865		2.02046	0.00466
	2.20105	0.01724		2.02017	0.00475
	2.20072	0.02238		2.01989	0.00487
	2.20038	0.02223		2.0196	0.0036
	2.20005	0.02596		2.01932	0.00339
	2.19971	0.0216		2.01904	0.0029
	2.19938	0.0255		2.01875	0.00323
	2.19904	0.02432		2.01847	0.00593
	2.19871	0.02359		2.01819	0.00504
	2.19837	0.03213		2.0179	0.00427
	2.19804	0.02897		2.01762	0.0027
	2.1977	0.0245		2.01734	0.00258
	2.19737	0.02475		2.01705	0.00447
	2.19703	0.03087		2.01677	0.00395
	2.1967	0.0256		2.01649	0.00416
	2.19636	0.02957		2.0162	0.00488
	2.19603	0.03546		2.01592	0.00356
	2.19569	0.0283		2.01564	0.00521
	2.19536	0.0307		2.01536	0.0056
	2.19502	0.02902		2.01507	0.00443
	2.19469	0.02621		2.01479	0.00516
	2.19436	0.02781		2.01451	0.00529
	2.19402	0.02756		2.01423	0.0044
	2.19369	0.02687		2.01394	0.00491
	2.19336	0.02863		2.01366	0.00419
	2.19303	0.02925		2.01338	0.00308
	2.19269	0.02684		2.0131	0.00397
	2.19236	0.02443		2.01281	0.00443
	2.19202	0.03149		2.01253	0.00464
	2.19169	0.03222		2.01225	0.00488
	2.19136	0.02585		2.01197	0.00488
	2.19103	0.02777		2.01169	0.00527
	2.19069	0.02549		2.01141	0.00713
	2.19036	0.02498		2.01113	0.00703
	2.19003	0.02493		2.01084	0.00443
	2.18969	0.02139		2.01056	0.00479
	2.18936	0.02402		2.01028	0.00463
	2.18903	0.02721		2.01	0.00439
	2.1887	0.02201		2.00972	0.00478
	2.18837	0.02149		2.00944	0.00325
	2.18803	0.02555		2.00916	0.00306
	2.1877	0.03269		2.00887	0.00359
	2.18737	0.026		2.00859	0.00488
	2.18704	0.02774		2.00832	0.00219
	2.18671	0.02014		2.00804	0.00333
	2.18638	0.02812		2.00775	0.00523
	2.18605	0.02728		2.00747	0.00412
	2.18572	0.03031		2.00719	0.0047
	2.18538	0.03597		2.00691	0.00546
	2.18505	0.03278		2.00663	0.00506
	2.18472	0.02725		2.00635	0.00309
	2.18439	0.01821		2.00607	0.00366
	2.18406	0.03792		2.00579	0.00501
	2.18373	0.02624		2.00551	0.00378
	2.1834	0.02205		2.00523	0.00299
	2.18307	0.02241		2.00495	0.00303
	2.18274	0.02529		2.00467	0.00408
	2.18241	0.02583		2.00439	0.00299
	2.18208	0.03157		2.00411	0.00411
	2.18175	0.02818		2.00383	0.0032
	2.18142	0.02271		2.00355	0.00557
	2.18109	0.03816		2.00328	0.0043
	2.18076	0.03342		2.00299	0.00335
	2.18043	0.03342		2.00272	0.00251
	2.1801	0.0399		2.00244	0.00468
	2.17977	0.02871		2.00216	0.00619
	2.17944	0.03329		2.00188	0.0057
	2.17911	0.03498		2.0016	0.00471
	2.17878	0.03199		2.00132	0.00298
	2.17845	0.02124		2.00104	0.00194
	2.17812	0.03383		2.00076	0.00403
	2.1778	0.02919		2.00049	0.00445
	2.17747	0.03001		2.00021	0.00443
	2.17714	0.03019		1.99993	0.00402
	2.17681	0.0232		1.99965	0.00437
	2.17648	0.01932		1.99937	0.00225
	2.17615	0.01747		1.99909	0.004
	2.17582	0.02786		1.99882	0.00401
	2.1755	0.02758		1.99854	0.0049
	2.17517	0.03082		1.99826	0.00625
	2.17484	0.03309		1.99798	0.00269
	2.17451	0.03468		1.99771	0.00398
	2.17419	0.03019		1.99743	0.00444
	2.17386	0.02618		1.99715	0.00402
	2.17353	0.02534		1.99687	0.00443
	2.1732	0.03111		1.9966	0.0053
	2.17288	0.03006		1.99632	0.00241
	2.17255	0.02415		1.99604	0.00429
	2.17222	0.02101		1.99576	0.00569
	2.17189	0.02473		1.99549	0.00254
	2.17157	0.02071		1.99521	0.00342
	2.17124	0.01825		1.99493	0.00236
	2.17091	0.02085		1.99466	0.00616
	2.17059	0.02016		1.99438	0.00357
	2.17026	0.01981		1.9941	0.00388
	2.16993	0.02048		1.99383	0.00401
	2.16961	0.01958		1.99355	0.00552
	2.16928	0.02241		1.99327	0.00356
	2.16895	0.0219		1.993	0.00385
	2.16863	0.02308		1.99272	0.00401
	2.1683	0.02205		1.99244	0.00546
	2.16798	0.01484		1.99217	0.0033
	2.16765	0.01548		1.99189	0.00514
	2.16733	0.01963		1.99162	0.00476
	2.167	0.0205		1.99134	0.00481
	2.16668	0.01979		1.99106	0.00423
	2.16635	0.01956		1.99079	0.00401
	2.16603	0.01784		1.99051	0.00535
	2.1657	0.0153		1.99024	0.00614
	2.16538	0.01663		1.98996	0.00398
	2.16505	0.01683		1.98969	0.00312
	2.16473	0.01889		1.98941	0.00439
	2.1644	0.02167		1.98913	0.00679
	2.16408	0.02379		1.98886	0.00421
	2.16375	0.01726		1.98858	0.0042
	2.16343	0.01825		1.98831	0.00552
	2.1631	0.0177		1.98803	0.00552
	2.16278	0.01257		1.98776	0.0042
	2.16245	0.02025		1.98748	0.00386
	2.16213	0.02621		1.98721	0.0043
	2.1618	0.01928		1.98693	0.00475
	2.16148	0.02088		1.98666	0.00436
	2.16116	0.02215		1.98638	0.00484
	2.16084	0.02088		1.98611	0.00537
	2.16051	0.01566		1.98584	0.00484
	2.16019	0.01675		1.98556	0.00551
	2.15986	0.02241		1.98529	0.00447
	2.15954	0.02401		1.98501	0.00363
	2.15922	0.02478		1.98474	0.00427
	2.15889	0.01979		1.98446	0.00496
	2.15857	0.01486		1.98419	0.00513
	2.15825	0.02201		1.98392	0.00421
	2.15793	0.02053		1.98364	0.00357
	2.1576	0.02044		1.98337	0.00426
	2.15728	0.01861		1.9831	0.00403
	2.15696	0.01259		1.98282	0.00401
	2.15663	0.01733		1.98255	0.00557
	2.15631	0.0189		1.98227	0.00564
	2.15599	0.01729		1.982	0.00513
	2.15567	0.02374		1.98173	0.00456
	2.15535	0.01902		1.98145	0.00398
	2.15503	0.01892		1.98118	0.00468
	2.1547	0.01737		1.98091	0.00435
	2.15438	0.01884		1.98063	0.00471
	2.15406	0.01292		1.98036	0.00572
	2.15374	0.01244		1.98009	0.00493
	2.15342	0.01974		1.97982	0.00493
	2.1531	0.022		1.97954	0.00441
	2.15277	0.02503		1.97927	0.00425
	2.15245	0.01288		1.979	0.0039
	2.15213	0.01357		1.97873	0.00246
	2.15181	0.01813		1.97845	0.00527
	2.15149	0.02027		1.97818	0.00612
	2.15117	0.01403		1.97791	0.00523
	2.15085	0.01502		1.97764	0.0054
	2.15053	0.01616		1.97737	0.00491
	2.15021	0.01984		1.97709	0.0057
	2.14989	0.02067		1.97682	0.00512
	2.14956	0.02053		1.97655	0.00487
	2.14924	0.02392		1.97628	0.00571
	2.14893	0.01969		1.97601	0.00527
	2.14861	0.02088		1.97573	0.00482
	2.14829	0.01925		1.97546	0.0046
	2.14797	0.01668		1.97519	0.00461
	2.14765	0.01815		1.97492	0.00369
	2.14733	0.01713		1.97465	0.00384
	2.14701	0.02108		1.97438	0.00343
	2.14669	0.01928		1.97411	0.0043
	2.14637	0.01782		1.97383	0.0043
	2.14605	0.01606		1.97356	0.00668
	2.14573	0.01614		1.97329	0.00457
	2.14541	0.02223		1.97302	0.00502
	2.14509	0.02144		1.97275	0.00532
	2.14477	0.01958		1.97248	0.00522
	2.14445	0.02065		1.97221	0.00687
	2.14413	0.01739		1.97194	0.00739
	2.14382	0.01616		1.97167	0.00578
	2.1435	0.02172		1.9714	0.0055
	2.14318	0.02445		1.97113	0.00629
	2.14286	0.02177		1.97086	--
	2.14254	0.02378		1.97059	--
	2.14223	0.02305		1.97032	0.47628
	2.14191	0.02057		1.97005	--
	2.14159	0.02169		1.96978	0.45424
	2.14127	0.02557		1.96951	--
	2.14095	0.01956		1.96924	0.41655
	2.14064	0.01874		1.96897	--
	2.14032	0.02503		1.9687	0.00499
	2.14	0.02396		1.96843	0.00629
	2.13968	0.02412		1.96816	0.00582
	2.13937	0.0194		1.96789	0.00407
	2.13905	0.01756		1.96762	0.00675
	2.13873	0.0205		1.96735	0.0045
	2.13841	0.01849		1.96708	0.0085
	2.1381	0.02201		1.96681	0.00634
	2.13778	0.02486		1.96654	0.00892
	2.13746	0.0183		1.96627	0.00683
	2.13715	0.02588		1.966	0.00847
	2.13683	0.02178		1.96574	0.00898
	2.13652	0.018		1.96546	0.00647
	2.1362	0.02307		1.9652	0.00714
	2.13588	0.01657		1.96493	0.00968
	2.13557	0.02295		1.96466	0.00867
	2.13525	0.02336		1.96439	0.00774
	2.13493	0.02307		1.96412	0.00926
	2.13462	0.02152		1.96386	0.00785
	2.1343	0.02058		1.96358	0.00607
	2.13399	0.02239		1.96332	0.00859
	2.13367	0.01867		1.96305	0.00784
	2.13336	0.02098		1.96278	0.00842
	2.13304	0.0204		1.96251	0.0078
	2.13272	0.02442		1.96225	0.00653
	2.13241	0.02401		1.96198	0.00816
	2.13209	0.02438		1.96171	0.00855
	2.13178	0.02106		1.96144	0.00855
	2.13146	0.0246		1.96118	0.00892
	2.13115	0.02264		1.96091	0.01079
	2.13083	0.02794		1.96064	0.00985
	2.13052	0.02208		1.96037	0.01085
	2.13021	0.01749		1.96011	0.0116
	2.12989	0.02014		1.95984	0.00898
	2.12958	0.02266		1.95957	0.00912
	2.12926	0.02448		1.9593	0.01146
	2.12895	0.02397		1.95904	0.01018
	2.12863	0.02336		1.95877	0.01011
	2.12832	0.01647		1.9585	0.01197
	2.12801	0.01966		1.95824	0.01293
	2.12769	0.01841		1.95797	0.01337
	2.12738	0.02211		1.9577	0.01506
	2.12706	0.0235		1.95744	0.0133
	2.12675	0.02317		1.95717	0.01337
	2.12644	0.02019		1.9569	0.01516
	2.12612	0.02261		1.95664	0.01399
	2.12581	0.0233		1.95637	0.01277
	2.1255	0.02144		1.9561	0.01261
	2.12518	0.02101		1.95584	0.01517
	2.12487	0.02447		1.95557	0.01918
	2.12456	0.01892		1.95531	0.02015
	2.12425	0.02149		1.95504	0.01954
	2.12394	0.01433		1.95477	0.01936
	2.12362	0.01525		1.95451	0.01883
	2.12331	0.02039		1.95424	0.01951
	2.123	0.01756		1.95397	0.0231
	2.12268	0.0166		1.95371	0.02292
	2.12237	0.0155		1.95344	0.02116
	2.12206	0.01588		1.95318	0.02239
	2.12175	0.01808		1.95291	0.02244
	2.12144	0.01566		1.95265	0.02066
	2.12112	0.01983		1.95238	0.02146
	2.12081	0.01863		1.95212	0.02319
	2.1205	0.01999		1.95185	0.0225
	2.12019	0.01336		1.95159	0.02117
	2.11988	0.01871		1.95132	0.02402
	2.11956	0.0221		1.95106	0.0253
	2.11925	0.0157		1.95079	0.02318
	2.11894	0.01749		1.95053	0.02216
	2.11863	0.02254		1.95026	0.02339
	2.11832	0.01772		1.95	0.02536
	2.11801	0.01818		1.94973	0.02486
	2.1177	0.01803		1.94947	0.0265
	2.11739	0.01823		1.9492	0.02644
	2.11708	0.02096		1.94894	0.02754
	2.11677	0.01859		1.94867	0.0287
	2.11646	0.01688		1.94841	0.02621
	2.11615	0.01517		1.94815	0.02707
	2.11584	0.01509		1.94788	0.02703
	2.11552	0.02011		1.94762	0.02561
	2.11521	0.01978		1.94736	0.02779
	2.1149	0.01583		1.94709	0.02554
	2.11459	0.02259		1.94683	0.02581
	2.11428	0.01956		1.94656	0.02568
	2.11397	0.0169		1.9463	0.02807
	2.11366	0.0141		1.94604	0.03049
	2.11335	0.01807		1.94577	0.02913
	2.11304	0.01512		1.94551	0.02771
	2.11273	0.01672		1.94525	0.02522
	2.11243	0.01594		1.94499	0.02588
	2.11212	0.02146		1.94472	0.02735
	2.11181	0.01933		1.94446	0.02702
	2.1115	0.02277		1.9442	0.02702
	2.11119	0.01718		1.94393	0.02854
	2.11088	0.01563		1.94367	0.03175
	2.11057	0.01435		1.94341	0.02893
	2.11026	0.01729		1.94314	0.03042
	2.10996	0.01869		1.94288	0.02993
	2.10965	0.01655		1.94262	0.02974
	2.10934	0.01997		1.94236	0.02677
	2.10903	0.01889		1.94209	0.02839
	2.10872	0.01575		1.94183	0.03084
	2.10841	0.01657		1.94157	0.02622
	2.1081	0.01657		1.94131	0.02707
	2.1078	0.01366		1.94104	0.02921
	2.10749	0.0129		1.94078	0.02854
	2.10718	0.01589		1.94052	0.02731
	2.10687	0.0169		1.94026	0.02864
	2.10657	0.01918		1.93999	0.02742
	2.10626	0.02058		1.93973	0.02698
	2.10595	0.02182		1.93947	0.02642
	2.10565	0.01713		1.93921	0.02555
	2.10534	0.02132		1.93895	0.02765
	2.10503	0.02743		1.93869	0.02537
	2.10472	0.02583		1.93842	0.02671
	2.10442	0.02512		1.93816	0.02809
	2.10411	0.02422		1.9379	0.02967
	2.1038	0.01861		1.93764	0.02858
	2.1035	0.0191		1.93738	0.02479
	2.10319	0.01762		1.93712	0.02486
	2.10288	0.02239		1.93686	0.02605
	2.10258	0.02429		1.9366	0.02388
	2.10227	0.01631		1.93634	0.02351
	2.10196	0.02331		1.93608	0.02619
	2.10166	0.02341		1.93582	0.02883
	2.10135	0.01517		1.93555	0.0275
	2.10104	0.0171		1.93529	0.03289
	2.10074	0.02147		1.93503	0.02351
	2.10043	0.02124		1.93477	0.02345
	2.10013	0.01805		1.93451	0.02609
	2.09982	0.01499		1.93425	0.02266
	2.09952	0.01502		1.93399	0.02125
	2.09921	0.01662		1.93373	0.02592
	2.09891	0.01823		1.93347	0.02445
	2.0986	0.01984		1.93321	0.02435
	2.09829	0.01828		1.93295	0.02184
	2.09799	0.026		1.93269	0.02331
	2.09768	0.02177		1.93243	0.02345
	2.09738	0.02448		1.93217	0.02468
	2.09707	0.01882		1.93191	0.0248
	2.09677	0.02114		1.93165	0.02
	2.09646	0.02149		1.93139	0.02337
	2.09616	0.01729		1.93113	0.01997
	2.09585	0.02213		1.93087	0.02451
	2.09555	0.02312		1.93061	0.01953
	2.09525	0.02047		1.93035	0.022
	2.09494	0.01468		1.93009	0.02181
	2.09464	0.01721		1.92983	0.0213
	2.09433	0.01576		1.92958	0.01945
	2.09403	0.02113		1.92932	0.01975
	2.09373	0.01833		1.92906	0.01992
	2.09342	0.01899		1.9288	0.02033
	2.09312	0.0153		1.92854	0.01941
	2.09282	0.01788		1.92828	0.01982
	2.09251	0.01331		1.92802	0.01697
	2.09221	0.01552		1.92776	0.02378
	2.09191	0.01932		1.9275	0.02107
	2.0916	0.01989		1.92725	0.01754
	2.0913	0.02287		1.92699	0.02079
	2.091	0.02185		1.92673	0.01986
	2.09069	0.01706		1.92647	0.02034
	2.09039	0.01871		1.92621	0.01959
	2.09009	0.01706		1.92596	0.01756
	2.08978	0.0195		1.9257	0.01981
	2.08948	0.02646		1.92544	0.01939
	2.08918	0.02229		1.92518	0.01756
	2.08887	0.01904		1.92492	0.01831
	2.08857	0.02229		1.92466	0.01927
	2.08827	0.01871		1.92441	0.01756
	2.08797	0.01629		1.92415	0.01446
	2.08767	0.02129		1.92389	0.01538
	2.08737	0.02382		1.92363	0.01672
	2.08706	0.02029		1.92338	0.01705
	2.08676	0.01468		1.92312	0.01733
	2.08646	0.01491		1.92286	0.01534
	2.08616	0.01464		1.92261	0.01392
	2.08586	0.01723		1.92235	0.01551
	2.08555	0.01491		1.92209	0.01594
	2.08525	0.0196		1.92183	0.01714
	2.08495	0.01739		1.92158	0.01681
	2.08465	0.02229		1.92132	0.01647
	2.08435	0.01828		1.92106	0.01677
	2.08405	0.01423		1.92081	0.01658
	2.08375	0.01706		1.92055	0.0158
	2.08345	0.01798		1.92029	0.01571
	2.08314	0.01795		1.92004	0.01525
	2.08284	0.02289		1.91978	0.01572
	2.08254	0.02076		1.91953	0.01597
	2.08225	0.01647		1.91927	0.0159
	2.08194	0.01573		1.91901	0.01594
	2.08164	0.01994		1.91876	0.0142
	2.08134	0.02011		1.9185	0.0151
	2.08104	0.02157		1.91824	0.01518
	2.08074	0.02146		1.91799	0.0146
	2.08044	0.01986		1.91773	0.0152
	2.08014	0.01839		1.91747	0.0149
	2.07984	0.01984		1.91722	0.01611
	2.07954	0.01509		1.91696	0.01568
	2.07924	0.01348		1.91671	0.01537
	2.07894	0.01027		1.91645	0.01457
	2.07864	0.01658		1.9162	0.0142
	2.07834	0.01984		1.91594	0.01457
	2.07804	0.01537		1.91569	0.01435
	2.07774	0.01209		1.91543	0.01497
	2.07745	0.0178		1.91518	0.01419
	2.07715	0.01835		1.91492	0.01449
	2.07685	0.02122		1.91466	0.01452
	2.07655	0.02019		1.91441	0.0149
	2.07625	0.02136		1.91416	0.01603
	2.07595	0.01887		1.9139	0.01503
	2.07565	0.01168		1.91365	0.0156
	2.07536	0.0155		1.91339	0.01474
	2.07506	0.01545		1.91314	0.01448
	2.07476	0.01385		1.91288	0.01366
	2.07446	0.01351		1.91263	0.01458
	2.07416	0.01107		1.91237	0.01476
	2.07386	0.01264		1.91212	0.01663
	2.07356	0.01351		1.91186	0.01576
	2.07327	0.02147		1.91161	0.01353
	2.07297	0.01928		1.91136	0.01451
	2.07267	0.01675		1.9111	0.01419
	2.07237	0.0125		1.91085	0.01417
	2.07207	0.01547		1.91059	0.01562
	2.07178	0.01533		1.91034	0.0148
	2.07148	0.01451		1.91008	0.0138
	2.07118	0.01611		1.90983	0.01505
	2.07088	0.01677		1.90958	0.01599
	2.07059	0.01677		1.90932	0.01457
	2.07029	0.01765		1.90907	0.01318
	2.07	0.01405		1.90882	0.01465
	2.0697	0.01282		1.90856	0.01577
	2.0694	0.0127		1.90831	0.01479
	2.0691	0.01267		1.90806	0.01544
	2.06881	0.01515		1.9078	0.01335
	2.06851	0.01663		1.90755	0.01378
	2.06821	0.02198		1.9073	0.01356
	2.06792	0.02582		1.90704	0.01343
	2.06762	0.01953		1.90679	0.01442
	2.06732	0.01514		1.90654	0.01535
	2.06703	0.02126		1.90628	0.01477
	2.06673	0.01969		1.90603	0.01498
	2.06644	0.01525		1.90578	0.01555
	2.06614	0.01787		1.90553	0.015
	2.06584	0.01836		1.90527	0.01752
	2.06555	0.02017		1.90502	0.01742
	2.06525	0.01584		1.90477	0.01429
	2.06496	0.01535		1.90452	0.01607
	2.06466	0.01792		1.90426	0.01745
	2.06437	0.01234		1.90401	0.01615
	2.06407	0.01543		1.90376	0.01487
	2.06378	0.01991		1.90351	0.0161
	2.06348	0.01422		1.90325	0.01775
	2.06319	0.0177		1.903	0.01704
	2.06289	0.02139		1.90275	0.0167
	2.0626	0.02006		1.9025	0.01514
	2.0623	0.01937		1.90225	0.01826
	2.06201	0.0158		1.902	0.01641
	2.06171	0.02042		1.90174	0.01623
	2.06142	0.02252		1.90149	0.01959
	2.06112	0.01481		1.90124	0.01643
	2.06083	0.01076		1.90099	0.01625
	2.06053	0.01665		1.90074	0.01628
	2.06024	0.01364		1.90049	0.01639
	2.05994	0.0152		1.90023	0.01734
	2.05965	0.01522		1.89998	0.01752
	2.05936	0.01844		1.89973	0.02065
	2.05906	0.00882		1.89948	0.01893
	2.05877	0.01663		1.89923	0.02157
	2.05848	0.01216		1.89898	0.01883
	2.05818	0.01504		1.89873	0.0189
	2.05789	0.01672		1.89848	0.01904
	2.0576	0.01387		1.89823	0.02095
	2.0573	0.02234		1.89797	0.02262
	2.05701	0.01902		1.89772	0.01871
	2.05672	0.01423		1.89748	0.01998
	2.05642	0.01499		1.89723	0.02108
	2.05613	0.01522		1.89697	0.02144
	2.05584	0.02192		1.89672	0.02317
	2.05554	0.01545		1.89647	0.02047
	2.05525	0.01361		1.89622	0.02143
	2.05496	0.01614		1.89597	0.02317
	2.05466	0.0181		1.89572	0.02062
	2.05437	0.01969		1.89547	0.02108
	2.05408	0.02129		1.89522	0.02179
	2.05379	0.01705		1.89497	0.02346
	2.05349	0.01867		1.89472	0.02285
	2.0532	0.01563		1.89447	0.02102
	2.05291	0.0169		1.89422	0.02258
	2.05262	0.01313		1.89397	0.02364
	2.05233	0.01247		1.89373	0.02339
	2.05204	0.01362		1.89347	0.02395
	2.05174	0.01563		1.89323	0.02517
	2.05145	0.01686		1.89298	0.02496
	2.05116	0.02257		1.89273	0.02578
	2.05087	0.02011		1.89248	0.024
	2.05058	0.01435		1.89223	0.0252
	2.05028	0.01538		1.89198	0.02574
	2.04999	0.01688		1.89173	0.02634
	2.0497	0.01688		1.89148	0.02657
	2.04941	0.01527		1.89123	0.02623
	2.04912	0.01285		1.89098	0.02562
	2.04883	0.01581		1.89073	0.02815
	2.04854	0.01866		1.89049	0.02692
	2.04825	0.01688		1.89024	0.02751
	2.04796	0.01552		1.88999	0.02816
	2.04766	0.01431		1.88974	0.02815
	2.04738	0.01846		1.88949	0.03039
	2.04709	0.0203		1.88924	0.02774
	2.0468	0.01527		1.88899	0.02833
	2.04651	0.01867		1.88875	0.02907
	2.04621	0.02229		1.8885	0.02764
	2.04592	0.01586		1.88825	0.02832
	2.04563	0.01612		1.888	0.02929
	2.04534	0.02035		1.88775	0.03162
	2.04505	0.01914		1.8875	0.02934
	2.04476	0.02544		1.88726	0.03089
	2.04447	0.02345		1.88701	0.03141
	2.04418	0.01441		1.88676	0.03013
	2.04389	0.01726		1.88651	0.03253
	2.0436	0.01951		1.88627	0.03101
	2.04331	0.0231		1.88602	0.03286
	2.04303	0.02178		1.88577	0.03282
	2.04274	0.02254		1.88552	0.03082
	2.04245	0.02549		1.88528	0.0338
	2.04216	0.01833		1.88503	0.03814
	2.04187	0.01803		1.88478	0.0371
	2.04158	0.02585		1.88454	0.03847
	2.04129	0.01882		1.88429	0.03617
	2.041	0.0219		1.88404	0.03811
	2.04072	0.02359		1.88379	0.03602
	2.04043	0.02665		1.88355	0.03708
	2.04014	0.02657		1.8833	0.03714
	2.03985	0.02336		1.88305	0.03932
	2.03956	0.01856		1.88281	0.0398
	2.03927	0.0234		1.88256	0.03931
	2.03898	0.02661		1.88232	0.03843
	2.0387	0.02511		1.88207	0.03807
	2.03841	0.02197		1.88182	0.04037
	2.03812	0.02029		1.88158	0.04213
	2.03783	0.02468		1.88133	0.04049
	2.03754	0.01769		1.88108	0.043
	2.03726	0.02855		1.88084	0.04424
	2.03697	0.02707		1.88059	0.04228
	2.03668	0.01968		1.88034	0.04223
	2.03639	0.02409		1.8801	0.04428
	2.03611	0.02099		1.87985	0.0461
	2.03582	0.01754		1.87961	0.0431
	2.03553	0.02218		1.87936	0.04395
	2.03525	0.0196		1.87912	0.04723
	2.03496	0.01354		1.87887	0.04561
	2.03467	0.02075		1.87862	0.04557
	2.03438	0.01739		1.87838	0.045
	2.0341	0.01535		1.87813	0.0496
	2.03381	0.01535		1.87789	0.04847
	2.03352	0.01877		1.87764	0.04791
	2.03324	0.02134		1.8774	0.048
	2.03295	0.01856		1.87715	0.04778
	2.03266	0.01591		1.87691	0.04967
	2.03238	0.0143		1.87666	0.05096
	2.03209	0.0168		1.87642	0.05047
	2.0318	0.01859		1.87617	0.04985
	2.03152	0.01762		1.87593	0.04978
	2.03123	0.01412		1.87568	0.04966
	2.03095	0.01491		1.87544	0.0516
	2.03066	0.01881		1.87519	0.05214
	2.03038	0.01846		1.87495	0.0535
	2.03009	0.01871		1.8747	0.05433
	2.02981	0.01772		1.87446	0.05335
	2.02952	0.02025		1.87421	0.05346
	2.02923	0.01879		1.87397	0.05771
	2.02895	0.01519		1.87373	0.0574
	2.02866	0.01639		1.87348	0.05464
	2.02838	0.01591		1.87324	0.0572
	2.02809	0.02001		1.87299	0.05896
	2.02781	0.02052		1.87275	0.0591
	2.02752	0.01927		1.8725	0.06326
	2.02724	0.01838		1.87226	0.06415
	2.02695	0.01538		1.87202	0.06434
	2.02667	0.0177		1.87177	0.06122
	2.02638	0.0202		1.87153	0.06094
	2.0261	0.01542		1.87129	0.06192
	2.02581	0.01469		1.87104	0.06453
	2.02553	0.01784		1.8708	0.06755
	2.02524	0.01308		1.87055	0.06462
	2.02496	0.01627		1.87031	0.06758
	2.02468	0.01864		1.87007	0.06607
	2.02439	0.01825		1.86982	0.0663
	2.02411	0.01629		1.86958	0.06912
	2.02383	0.01515		1.86934	0.06764
	2.02354	0.01963		1.86909	0.06986
	2.02326	0.01703		1.86885	0.07021
	2.02297	0.01703		1.86861	0.07031
	2.02269	0.01678		1.86836	0.07177
	2.02241	0.01496		1.86812	0.07403
	2.02212	0.01196		1.86788	0.07483
	2.02184	0.01147		1.86764	0.07384
	2.02156	0.01897		1.86739	0.0773
	2.02127	0.0219		1.86715	0.07741
	2.02099	0.02122		1.86691	0.07515
	2.02071	0.01262		1.86667	0.07779
	2.02042	0.02022		1.86642	0.0816
	2.02014	0.01879		1.86618	0.08096
	2.01986	0.02341		1.86594	0.08492
	2.01957	0.0138		1.8657	0.08192
	2.01929	0.0138		1.86546	0.07813
	2.01901	0.01859		1.86521	0.08195
	2.01873	0.0171		1.86497	0.083
	2.01845	0.01395		1.86473	0.08414
	2.01816	0.01533		1.86449	0.08425
	2.01788	0.02146		1.86424	0.08714
	2.0176	0.01601		1.864	0.08771
	2.01732	0.0169		1.86376	0.0898
	2.01703	0.01563		1.86352	0.08662
	2.01675	0.01968		1.86328	0.08832
	2.01647	0.01476		1.86304	0.09057
	2.01619	0.01928		1.8628	0.09556
	2.01591	0.01897		1.86255	0.09318
	2.01562	0.01869		1.86231	0.09508
	2.01534	0.01351		1.86207	0.09711
	2.01506	0.01221		1.86183	0.09198
	2.01478	0.01221		1.86159	0.09298
	2.0145	0.01344		1.86135	0.09759
	2.01422	0.01504		1.86111	0.0982
	2.01394	0.01545		1.86086	0.10794
	2.01366	0.01662		1.86062	0.09521
	2.01338	0.02048		1.86038	0.09867
	2.01309	0.01861		1.86014	0.10106
	2.01281	0.00837		1.8599	0.10712
	2.01253	0.01371		1.85966	0.10774
	2.01225	0.01871		1.85942	0.1079
	2.01197	0.01769		1.85918	0.11076
	2.01169	0.0141		1.85894	0.10835
	2.01141	0.01515		1.8587	0.11018
	2.01113	0.01614		1.85846	0.10976
	2.01085	0.01548		1.85822	0.11139
	2.01057	0.01548		1.85798	0.11162
	2.01029	0.01813		1.85774	0.1135
	2.01001	0.02035		1.8575	0.11725
	2.00973	0.02035		1.85726	0.12317
	2.00945	0.02035		1.85702	0.12244
	2.00917	0.02114		1.85678	0.11544
	2.00889	0.02121		1.85654	0.11873
	2.00861	0.01512		1.8563	0.12056
	2.00833	0.01262		1.85606	0.12418
	2.00805	0.01642		1.85582	0.11584
	2.00777	0.0155		1.85558	0.12056
	2.00749	0.01812		1.85534	0.13043
	2.00721	0.02136		1.8551	0.13184
	2.00693	0.02159		1.85486	0.12154
	2.00665	0.02244		1.85462	0.12966
	2.00638	0.01754		1.85438	0.132
	2.0061	0.01497		1.85414	0.13107
	2.00582	0.02037		1.8539	0.13368
	2.00554	0.01938		1.85367	0.12801
	2.00526	0.01571		1.85343	0.13759
	2.00498	0.01226		1.85319	0.13528
	2.0047	0.01311		1.85295	0.13621
	2.00442	0.01673		1.85271	0.13985
	2.00414	0.01923		1.85247	0.14588
	2.00387	0.01696		1.85223	0.14704
	2.00359	0.02201		1.85199	0.14436
	2.00331	0.02106		1.85176	0.14063
	2.00303	0.01772		1.85151	0.13995
	2.00276	0.02039		1.85128	0.13678
	2.00248	0.01965		1.85104	0.14331
	2.0022	0.01619		1.8508	0.15049
	2.00192	0.01979		1.85056	0.15258
	2.00164	0.01553		1.85032	0.1501
	2.00137	0.01599		1.85009	0.1557
	2.00109	0.01999		1.84985	0.16341
	2.00081	0.01542		1.84961	0.16172
	2.00053	0.01374		1.84937	0.15453
	2.00025	0.01086		1.84913	0.15136
	1.99998	0.01553		1.84889	0.15662
	1.9997	0.01552		1.84866	0.16017
	1.99942	0.01392		1.84842	0.15799
	1.99915	0.01879		1.84818	0.15887
	1.99887	0.02198		1.84794	0.16213
	1.99859	0.01415		1.84771	0.16129
	1.99831	0.01703		1.84747	0.16168
	1.99804	0.01718		1.84723	0.17137
	1.99776	0.01718		1.84699	0.1771
	1.99749	0.0142		1.84676	0.17949
	1.99721	0.01101		1.84652	0.18062
	1.99693	0.01069		1.84628	0.18124
	1.99666	0.01352		1.84605	0.1837
	1.99638	0.01533		1.84581	0.18329
	1.9961	0.01693		1.84557	0.18334
	1.99583	0.01583		1.84533	0.18596
	1.99555	0.0129		1.8451	0.18928
	1.99528	0.01362		1.84486	0.18931
[truncated: 4,405 more rows]

## Sheet: Figure 2b
Figure 2b
	Energy	Normalized PL Intensity		Energy	Normalized PL Intensity		Energy	Normalized PL Intensity
	eV			eV			eV
		Domain 1			Domain 2			Domain 3
	2.48	0.00427		2.75556	0.08542		2.48	0.00128
	2.47957	0.00399		2.75503	0.0798		2.47957	0.0012
	2.47915	0.00369		2.7545	0.07386		2.47915	0.00111
	2.47872	0.00348		2.75398	0.06956		2.47872	0.00104
	2.47829	0.00383		2.75345	0.07667		2.47829	0.00115
	2.47786	0.0056		2.75292	0.11202		2.47786	0.00168
	2.47744	0.00494		2.7524	0.09881		2.47744	0.00148
	2.47701	0.00386		2.75187	0.07716		2.47701	0.00116
	2.47659	0.00383		2.75135	0.07667		2.47659	0.00115
	2.47616	0.00262		2.75082	0.05238		2.47616	0.000785655
	2.47574	0.00297		2.75031	0.05948		2.47574	0.000892226
	2.47531	0.00346		2.74978	0.06923		2.47531	0.00104
	2.47489	0.00446		2.74926	0.08922		2.47489	0.00134
	2.47446	0.00523		2.74873	0.10459		2.47446	0.00157
	2.47403	0.00316		2.74821	0.06328		2.47403	0.00094923
	2.47361	0.00351		2.74768	0.07022		2.47361	0.00105
	2.47318	0.00484		2.74716	0.09682		2.47318	0.00145
	2.47276	0.00384		2.74664	0.07683		2.47276	0.00115
	2.47234	0.00384		2.74612	0.07683		2.47234	0.00115
	2.47191	0.00412		2.74559	0.08245		2.47191	0.00124
	2.47149	0.00706		2.74507	0.14127		2.47149	0.00212
	2.47106	0.29168		2.74455	5.83351		2.47106	0.0875
	2.47064	1.2103		2.74402	24.2059		2.47064	0.36309
	2.47021	1.38164		2.7435	27.6328		2.47021	0.41449
	2.46979	0.00955		2.74298	0.191		2.46979	0.00287
	2.46937	0.00344		2.74246	0.0689		2.46937	0.00103
	2.46894	0.00426		2.74194	0.08526		2.46894	0.00128
	2.46852	0.00303		2.74142	0.06064		2.46852	0.000909575
	2.4681	0.00303		2.74089	0.06064		2.4681	0.000909575
	2.46768	0.00385		2.74037	0.077		2.46768	0.00115
	2.46725	0.00665		2.73986	0.13301		2.46725	0.002
	2.46683	0.00438		2.73934	0.08757		2.46683	0.00131
	2.46641	0.00329		2.73882	0.06576		2.46641	0.000986406
	2.46598	0.00501		2.7383	0.10029		2.46598	0.0015
	2.46556	0.00668		2.73778	0.13367		2.46556	0.00201
	2.46514	0.00394		2.73726	0.07881		2.46514	0.00118
	2.46472	0.00449		2.73674	0.08988		2.46472	0.00135
	2.4643	0.00332		2.73622	0.06642		2.4643	0.00099632
	2.46387	0.00593		2.7357	0.11863		2.46387	0.00178
	2.46345	0.00145		2.73518	0.02908		2.46345	0.0004362
	2.46303	0.00226		2.73466	0.04511		2.46303	0.000676605
	2.46261	0.00306		2.73414	0.0613		2.46261	0.000919489
	2.46219	0.00385		2.73363	0.077		2.46219	0.00115
	2.46177	0.00385		2.73311	0.077		2.46177	0.00115
	2.46135	0.00304		2.73259	0.0608		2.46135	0.000912054
	2.46093	0.00545		2.73207	0.10905		2.46093	0.00164
	2.46051	0.00549		2.73155	0.10971		2.46051	0.00165
	2.46008	0.00549		2.73104	0.10971		2.46008	0.00165
	2.45966	0.00625		2.73052	0.12508		2.45966	0.00188
	2.45924	0.00402		2.73001	0.08047		2.45924	0.00121
	2.45882	0.00236		2.72949	0.04725		2.45882	0.000708824
	2.45841	0.00517		2.72898	0.10343		2.45841	0.00155
	2.45799	0.00549		2.72846	0.10971		2.45799	0.00165
	2.45757	0.00478		2.72794	0.0955		2.45757	0.00143
	2.45715	0.00257		2.72743	0.05139		2.45715	0.000770785
	2.45672	0.00292		2.72691	0.05849		2.45672	0.000877356
	2.45631	0.00305		2.7264	0.06097		2.45631	0.000914532
	2.45589	0.00572		2.72588	0.11434		2.45589	0.00172
	2.45547	0.00171		2.72536	0.0342		2.45547	0.00051303
	2.45505	0.00383		2.72485	0.0765		2.45505	0.00115
	2.45463	0.00658		2.72433	0.13152		2.45463	0.00197
	2.45422	0.00587		2.72382	0.11748		2.45422	0.00176
	2.4538	0.00427		2.72331	0.08542		2.4538	0.00128
	2.45338	0.00446		2.72279	0.08922		2.45338	0.00134
	2.45296	0.00174		2.72228	0.03486		2.45296	0.000522944
	2.45254	0.00579		2.72176	0.11582		2.45254	0.00174
	2.45212	0.00568		2.72125	0.11351		2.45212	0.0017
	2.45171	0.00524		2.72074	0.10475		2.45171	0.00157
	2.45129	0.0017		2.72022	0.03404		2.45129	0.000510552
	2.45087	0.00245		2.71972	0.04891		2.45087	0.000733608
	2.45046	0.00491		2.7192	0.09814		2.45046	0.00147
	2.45004	0.00449		2.71869	0.08972		2.45004	0.00135
	2.44962	0.00387		2.71818	0.07733		2.44962	0.00116
	2.4492	0.00484		2.71767	0.09682		2.4492	0.00145
	2.44879	0.00502		2.71715	0.10046		2.44879	0.00151
	2.44837	0.00515		2.71664	0.10294		2.44837	0.00154
	2.44796	0.0064		2.71613	0.12805		2.44796	0.00192
	2.44754	0.00669		2.71562	0.13383		2.44754	0.00201
	2.44713	0.00503		2.71511	0.10062		2.44713	0.00151
	2.44671	0.00345		2.7146	0.06906		2.44671	0.00104
	2.44629	0.00306		2.71408	0.06113		2.44629	0.000917011
	2.44588	0.00345		2.71357	0.06906		2.44588	0.00104
	2.44546	0.00387		2.71306	0.07749		2.44546	0.00116
	2.44505	0.00276		2.71255	0.05519		2.44505	0.000827788
	2.44463	0.00323		2.71204	0.0646		2.44463	0.000969057
	2.44422	0.00586		2.71153	0.11715		2.44422	0.00176
	2.4438	0.007		2.71102	0.13995		2.4438	0.0021
	2.44339	0.00665		2.71051	0.13301		2.44339	0.002
	2.44297	0.00217		2.71	0.04345		2.44297	0.000651821
	2.44256	0		2.7095	0		2.44256	0
	2.44214	0.00306		2.70899	0.0613		2.44214	0.000919489
	2.44173	0.00419		2.70848	0.08377		2.44173	0.00126
	2.44131	0.00471		2.70797	0.09418		2.44131	0.00141
	2.4409	0.00195		2.70746	0.03899		2.4409	0.000584904
	2.44049	0.0043		2.70696	0.08608		2.44049	0.00129
	2.44008	0.00596		2.70645	0.11929		2.44008	0.00179
	2.43966	0.00397		2.70594	0.07931		2.43966	0.00119
	2.43925	0.00611		2.70543	0.12227		2.43925	0.00183
	2.43883	0.0045		2.70493	0.09005		2.43883	0.00135
	2.43842	0.00125		2.70442	0.02495		2.43842	0.000374239
	2.43801	0.00188		2.70391	0.03767		2.43801	0.000565077
	2.4376	0.00616		2.7034	0.12326		2.4376	0.00185
	2.43718	0.00552		2.7029	0.11037		2.43718	0.00166
	2.43677	0.00464		2.70239	0.09286		2.43677	0.00139
	2.43636	0.00143		2.70188	0.02858		2.43636	0.000428764
	2.43594	0.00539		2.70138	0.10789		2.43594	0.00162
	2.43553	0.00448		2.70087	0.08955		2.43553	0.00134
	2.43512	0.00327		2.70037	0.06543		2.43512	0.000981449
	2.43471	0.00488		2.69987	0.09765		2.43471	0.00146
	2.4343	0.0061		2.69936	0.12194		2.4343	0.00183
	2.43389	0.00409		2.69886	0.08179		2.43389	0.00123
	2.43348	0.00634		2.69835	0.12673		2.43348	0.0019
	2.43307	0.00611		2.69785	0.12227		2.43307	0.00183
	2.43266	0.00233		2.69734	0.04659		2.43266	0.000698911
	2.43224	0.00389		2.69684	0.07782		2.43224	0.00117
	2.43183	0.00388		2.69633	0.07766		2.43183	0.00116
	2.43142	0.00308		2.69583	0.06163		2.43142	0.000924446
	2.43101	0.000636124		2.69532	0.01272		2.43101	0.000190837
	2.4306	0.00305		2.69482	0.06097		2.4306	0.000914532
	2.43019	0.00942		2.69432	0.18836		2.43019	0.00283
	2.42978	0.00726		2.69381	0.14523		2.42978	0.00218
	2.42937	0.00562		2.69331	0.11235		2.42937	0.00169
	2.42896	0.00402		2.69281	0.0803		2.42896	0.0012
	2.42855	0.00315		2.6923	0.06295		2.42855	0.000944273
	2.42814	0.00308		2.6918	0.06163		2.42814	0.000924446
	2.42773	0.00308		2.6913	0.06163		2.42773	0.000924446
	2.42732	0.00166		2.6908	0.03321		2.42732	0.00049816
	2.42691	0.00356		2.69029	0.07121		2.42691	0.00107
	2.42651	0.00528		2.6898	0.10558		2.42651	0.00158
	2.4261	0.00213		2.6893	0.04263		2.4261	0.000639429
	2.42568	0.00547		2.6888	0.10938		2.42568	0.00164
	2.42528	0.00372		2.68829	0.07435		2.42528	0.00112
	2.42487	0.00309		2.68779	0.06179		2.42487	0.000926924
	2.42446	0.00118		2.68729	0.02363		2.42446	0.000354412
	2.42405	0.00189		2.68679	0.03784		2.42405	0.000567555
	2.42365	0.00166		2.68629	0.03321		2.42365	0.00049816
	2.42324	0.00387		2.68579	0.07733		2.42324	0.00116
	2.42283	0.00413		2.68529	0.08261		2.42283	0.00124
	2.42242	0.000429591		2.68479	0.00859		2.42242	0.000128877
	2.42201	0.00413		2.68429	0.08261		2.42201	0.00124
	2.42161	0.0058		2.68379	0.11599		2.42161	0.00174
	2.4212	0.00335		2.68329	0.06708		2.4212	0.00101
	2.42079	0.00388		2.68279	0.07766		2.42079	0.00116
	2.42039	0.00211		2.68229	0.04213		2.42039	0.000631994
	2.41998	0.00373		2.68179	0.07452		2.41998	0.00112
	2.41957	0.00604		2.6813	0.12078		2.41957	0.00181
	2.41917	0.00587		2.6808	0.11731		2.41917	0.00176
	2.41876	0.00506		2.6803	0.10128		2.41876	0.00152
	2.41835	0.00332		2.67981	0.06642		2.41835	0.00099632
	2.41795	0.00411		2.67931	0.08228		2.41795	0.00123
	2.41754	0.00688		2.67881	0.13763		2.41754	0.00206
	2.41714	0.00843		2.67831	0.16853		2.41714	0.00253
	2.41673	0.00372		2.67782	0.07435		2.41673	0.00112
	2.41633	0.00233		2.67732	0.04659		2.41633	0.000698911
	2.41592	0.00595		2.67682	0.11896		2.41592	0.00178
	2.41552	0.00597		2.67632	0.11946		2.41552	0.00179
	2.41511	0.00516		2.67583	0.10327		2.41511	0.00155
	2.4147	0.00547		2.67533	0.10938		2.4147	0.00164
	2.4143	0.00672		2.67483	0.13449		2.4143	0.00202
	2.41389	0.0044		2.67434	0.08807		2.41389	0.00132
	2.41349	0.00167		2.67384	0.03338		2.41349	0.000500638
	2.41309	0.00408		2.67335	0.08162		2.41309	0.00122
	2.41268	0.00304		2.67285	0.0608		2.41268	0.000912054
	2.41228	0.000239579		2.67236	0.00479		2.41228	7.18738e-05
	2.41187	0.00287		2.67186	0.0575		2.41187	0.000862486
	2.41147	0.00449		2.67137	0.08972		2.41147	0.00135
	2.41106	0.00474		2.67087	0.09484		2.41106	0.00142
	2.41066	0.00233		2.67038	0.04659		2.41066	0.000698911
	2.41026	0.00215		2.66989	0.04296		2.41026	0.000644386
	2.40985	0.00461		2.66939	0.0922		2.40985	0.00138
	2.40945	0.0023		2.6689	0.04593		2.40945	0.000688997
	2.40905	0.00273		2.66841	0.05452		2.40905	0.000817874
	2.40864	0.00373		2.66791	0.07452		2.40864	0.00112
	2.40824	0.00388		2.66742	0.07766		2.40824	0.00116
	2.40784	0.00691		2.66692	0.1383		2.40784	0.00207
	2.40744	0.0078		2.66643	0.15597		2.40744	0.00234
	2.40703	0.00457		2.66594	0.09137		2.40703	0.00137
	2.40663	0.00704		2.66545	0.14077		2.40663	0.00211
	2.40623	0.00569		2.66495	0.11384		2.40623	0.00171
	2.40583	0.00281		2.66446	0.05618		2.40583	0.000842658
	2.40543	0.00544		2.66397	0.10888		2.40543	0.00163
	2.40502	0.00444		2.66348	0.08873		2.40502	0.00133
	2.40462	0.00249		2.66298	0.04973		2.40462	0.000746
	2.40422	0.00393		2.66249	0.07865		2.40422	0.00118
	2.40382	0.00379		2.662	0.07584		2.40382	0.00114
	2.40342	0.00249		2.66151	0.04973		2.40342	0.000746
	2.40302	0.0045		2.66102	0.09005		2.40302	0.00135
	2.40262	0.00079309		2.66053	0.01586		2.40262	0.000237927
	2.40222	0.00309		2.66004	0.06179		2.40222	0.000926924
	2.40181	0.00234		2.65955	0.04676		2.40181	0.000701389
	2.40141	0.00394		2.65906	0.07881		2.40141	0.00118
	2.40101	0.00475		2.65857	0.09501		2.40101	0.00143
	2.40061	0.00718		2.65808	0.14358		2.40061	0.00215
	2.40021	0.0048		2.65759	0.096		2.40021	0.00144
	2.39981	0.00318		2.6571	0.06361		2.39981	0.000954187
	2.39941	0.00701		2.65661	0.14028		2.39941	0.0021
	2.39901	0.00030567		2.65612	0.00611		2.39901	9.17011e-05
	2.39861	0.0044		2.65563	0.0879		2.39861	0.00132
	2.39821	0.00773		2.65514	0.15465		2.39821	0.00232
	2.39781	0.00801		2.65466	0.16027		2.39781	0.0024
	2.39741	0.00296		2.65417	0.05915		2.39741	0.00088727
	2.39702	0.00302		2.65368	0.06047		2.39702	0.000907097
	2.39662	0.00173		2.65319	0.03453		2.39662	0.000517987
	2.39622	0.00426		2.6527	0.08526		2.39622	0.00128
	2.39582	0.00476		2.65221	0.09517		2.39582	0.00143
	2.39542	0.00208		2.65173	0.04164		2.39542	0.000624559
	2.39502	0.00544		2.65124	0.10888		2.39502	0.00163
	2.39462	0.00639		2.65076	0.12789		2.39462	0.00192
	2.39422	0.00385		2.65027	0.077		2.39422	0.00115
	2.39383	0.00501		2.64978	0.10013		2.39383	0.0015
	2.39343	0.00373		2.6493	0.07468		2.39343	0.00112
	2.39303	0.00253		2.64881	0.05056		2.39303	0.000758393
	2.39264	0.0035		2.64832	0.07006		2.39264	0.00105
	2.39224	0.00569		2.64784	0.11384		2.39224	0.00171
	2.39184	0.00411		2.64735	0.08228		2.39184	0.00123
	2.39144	0.00706		2.64686	0.1411		2.39144	0.00212
	2.39104	0.0039		2.64638	0.07799		2.39104	0.00117
	2.39065	0.000966579		2.64589	0.01933		2.39065	0.000289974
	2.39025	0.00333		2.64541	0.06659		2.39025	0.000998798
	2.38985	0.00529		2.64492	0.10575		2.38985	0.00159
	2.38946	0.00659		2.64444	0.13185		2.38946	0.00198
	2.38906	0.00524		2.64395	0.10475		2.38906	0.00157
	2.38867	0.00589		2.64347	0.11781		2.38867	0.00177
	2.38827	0.00485		2.64298	0.09699		2.38827	0.00145
	2.38787	0.00406		2.6425	0.08129		2.38787	0.00122
	2.38748	0.00568		2.64201	0.11351		2.38748	0.0017
	2.38708	0.0042		2.64154	0.08394		2.38708	0.00126
	2.38669	0.00405		2.64105	0.08096		2.38669	0.00121
	2.38629	0.00433		2.64057	0.08658		2.38629	0.0013
	2.3859	0.00355		2.64008	0.07105		2.3859	0.00107
	2.3855	0.00435		2.6396	0.08707		2.3855	0.00131
	2.3851	0.0071		2.63912	0.14193		2.3851	0.00213
	2.38471	0.00778		2.63863	0.15564		2.38471	0.00233
	2.38431	0.00596		2.63815	0.11913		2.38431	0.00179
	2.38392	0.00606		2.63767	0.12111		2.38392	0.00182
	2.38352	0.00491		2.63719	0.09814		2.38352	0.00147
	2.38313	0.00397		2.6367	0.07931		2.38313	0.00119
	2.38274	0.00429		2.63622	0.08575		2.38274	0.00129
	2.38234	0.0054		2.63574	0.10806		2.38234	0.00162
	2.38194	0.00701		2.63526	0.14028		2.38194	0.0021
	2.38155	0.00659		2.63478	0.13185		2.38155	0.00198
	2.38116	0.00312		2.6343	0.06246		2.38116	0.000936838
	2.38076	0.00206		2.63381	0.04114		2.38076	0.000617123
	2.38037	0.00341		2.63333	0.06824		2.38037	0.00102
	2.37998	0.00297		2.63285	0.05948		2.37998	0.000892226
	2.37959	0.00236		2.63238	0.04725		2.37959	0.000708824
	2.37919	0.00551		2.6319	0.11021		2.37919	0.00165
	2.3788	0.00337		2.63142	0.06741		2.3788	0.00101
	2.3784	0.00397		2.63094	0.07931		2.3784	0.00119
	2.37801	0.00416		2.63046	0.08327		2.37801	0.00125
	2.37762	0.0046		2.62998	0.09203		2.37762	0.00138
	2.37723	0.00483		2.6295	0.09666		2.37723	0.00145
	2.37684	0.00659		2.62902	0.13185		2.37684	0.00198
	2.37644	0.00146		2.62854	0.02925		2.37644	0.000438678
	2.37605	0.00437		2.62806	0.08741		2.37605	0.00131
	2.37566	0.00286		2.62758	0.05717		2.37566	0.000857529
	2.37527	0.00584		2.6271	0.11682		2.37527	0.00175
	2.37487	0.00691		2.62662	0.1383		2.37487	0.00207
	2.37448	0.00469		2.62614	0.09385		2.37448	0.00141
	2.37409	0.00459		2.62567	0.0917		2.37409	0.00138
	2.3737	0.00915		2.62519	0.18307		2.3737	0.00275
	2.37331	0.00378		2.62471	0.07551		2.37331	0.00113
	2.37292	0.00148		2.62423	0.02958		2.37292	0.000443635
	2.37253	0.000801352		2.62376	0.01603		2.37253	0.000240405
	2.37214	0.00231		2.62328	0.04626		2.37214	0.000693954
	2.37174	0.0016		2.62281	0.03205		2.37174	0.000480811
	2.37135	0.00398		2.62233	0.07964		2.37135	0.00119
	2.37096	0.00398		2.62185	0.07964		2.37096	0.00119
	2.37057	0.00398		2.62138	0.07964		2.37057	0.00119
	2.37018	0.00398		2.6209	0.07964		2.37018	0.00119
	2.3698	0.00239		2.62042	0.04775		2.3698	0.00071626
	2.36941	0.00235		2.61995	0.04709		2.36941	0.000706346
	2.36902	0.0039		2.61947	0.07799		2.36902	0.00117
	2.36862	0.00169		2.619	0.03387		2.36862	0.000508073
	2.36823	0.00229		2.61852	0.04577		2.36823	0.000686519
	2.36784	0.00533		2.61804	0.10657		2.36784	0.0016
	2.36746	0.00416		2.61757	0.08311		2.36746	0.00125
	2.36707	0.00471		2.61709	0.09418		2.36707	0.00141
	2.36668	0.00409		2.61662	0.08179		2.36668	0.00123
	2.36629	0.00259		2.61614	0.05172		2.36629	0.000775741
	2.3659	0.00443		2.61567	0.08856		2.3659	0.00133
	2.36551	0.0048		2.6152	0.096		2.36551	0.00144
	2.36512	0.0028		2.61472	0.05601		2.36512	0.00084018
	2.36473	0.00302		2.61425	0.06031		2.36473	0.000904619
	2.36435	0.00317		2.61378	0.06345		2.36435	0.000951708
	2.36396	0.00509		2.6133	0.10178		2.36396	0.00153
	2.36357	0.00374		2.61283	0.07485		2.36357	0.00112
	2.36318	0.00256		2.61236	0.05122		2.36318	0.000768306
	2.3628	0.00478		2.61188	0.09567		2.3628	0.00143
	2.36241	0.00503		2.61141	0.10062		2.36241	0.00151
	2.36202	0.00656		2.61094	0.13119		2.36202	0.00197
	2.36163	0.00783		2.61047	0.15664		2.36163	0.00235
	2.36124	0.00751		2.60999	0.15019		2.36124	0.00225
	2.36086	0.00781		2.60952	0.15614		2.36086	0.00234
	2.36047	0.00482		2.60905	0.09633		2.36047	0.00144
	2.36008	0.00425		2.60858	0.08493		2.36008	0.00127
	2.3597	0.00586		2.6081	0.11715		2.3597	0.00176
	2.35931	0.0044		2.60763	0.08807		2.35931	0.00132
	2.35892	0.00268		2.60716	0.0537		2.35892	0.000805482
	2.35854	0.00315		2.60669	0.06295		2.35854	0.000944273
	2.35815	0.0037		2.60622	0.07402		2.35815	0.00111
	2.35776	0.00259		2.60575	0.05188		2.35776	0.00077822
	2.35738	0.00308		2.60528	0.06163		2.35738	0.000924446
	2.35699	0.00401		2.60481	0.08014		2.35699	0.0012
	2.35661	0.00477		2.60434	0.09534		2.35661	0.00143
	2.35622	0.00422		2.60387	0.08443		2.35622	0.00127
	2.35583	0.00261		2.6034	0.05221		2.35583	0.000783177
	2.35545	0.00459		2.60293	0.09187		2.35545	0.00138
	2.35506	0.00528		2.60246	0.10558		2.35506	0.00158
	2.35468	0.00472		2.60199	0.09434		2.35468	0.00142
	2.35429	0.00507		2.60152	0.10145		2.35429	0.00152
	2.35391	0.00431		2.60105	0.08625		2.35391	0.00129
	2.35353	0.00398		2.60058	0.07964		2.35353	0.00119
	2.35314	0.00425		2.60011	0.08493		2.35314	0.00127
	2.35276	0.00446		2.59965	0.08922		2.35276	0.00134
	2.35237	0.00515		2.59918	0.10294		2.35237	0.00154
	2.35199	0.00664		2.59871	0.13284		2.35199	0.00199
	2.3516	0.00554		2.59824	0.1107		2.3516	0.00166
	2.35122	0.00622		2.59777	0.12442		2.35122	0.00187
	2.35084	0.00815		2.5973	0.16308		2.35084	0.00245
	2.35045	0.00687		2.59684	0.13747		2.35045	0.00206
	2.35007	0.00613		2.59637	0.1226		2.35007	0.00184
	2.34969	0.00528		2.5959	0.10558		2.34969	0.00158
	2.3493	0.00446		2.59544	0.08922		2.3493	0.00134
	2.34892	0.00498		2.59497	0.09963		2.34892	0.00149
	2.34853	0.00613		2.59451	0.1226		2.34853	0.00184
	2.34815	0.00583		2.59404	0.11665		2.34815	0.00175
	2.34777	0.00516		2.59357	0.10327		2.34777	0.00155
	2.34739	0.00584		2.59311	0.11682		2.34739	0.00175
	2.347	0.00511		2.59264	0.10228		2.347	0.00153
	2.34662	0.0058		2.59217	0.11599		2.34662	0.00174
	2.34624	0.0056		2.59171	0.11202		2.34624	0.00168
	2.34585	0.00589		2.59124	0.11781		2.34585	0.00177
	2.34547	0.00709		2.59078	0.14176		2.34547	0.00213
	2.34509	0.00763		2.59031	0.1525		2.34509	0.00229
	2.34471	0.01015		2.58985	0.20306		2.34471	0.00305
	2.34433	0.00862		2.58938	0.1725		2.34433	0.00259
	2.34395	0.00523		2.58892	0.10459		2.34395	0.00157
	2.34357	0.00862		2.58845	0.17233		2.34357	0.00258
	2.34319	0.00588		2.58799	0.11764		2.34319	0.00176
	2.3428	0.005		2.58752	0.09996		2.3428	0.0015
	2.34242	0.00723		2.58706	0.14457		2.34242	0.00217
	2.34204	0.01091		2.58659	0.21827		2.34204	0.00327
	2.34166	0.00619		2.58613	0.12376		2.34166	0.00186
	2.34128	0.00829		2.58567	0.16572		2.34128	0.00249
	2.3409	0.00986		2.58521	0.19712		2.3409	0.00296
	2.34052	0.00764		2.58474	0.15284		2.34052	0.00229
	2.34014	0.00769		2.58428	0.15383		2.34014	0.00231
	2.33976	0.00832		2.58382	0.16638		2.33976	0.0025
	2.33938	0.00645		2.58335	0.12904		2.33938	0.00194
	2.339	0.008		2.58289	0.15994		2.339	0.0024
	2.33862	0.00874		2.58243	0.17481		2.33862	0.00262
	2.33824	0.00936		2.58197	0.1872		2.33824	0.00281
	2.33786	0.01057		2.5815	0.21133		2.33786	0.00317
	2.33748	0.01019		2.58104	0.20389		2.33748	0.00306
	2.3371	0.00886		2.58058	0.17712		2.3371	0.00266
	2.33672	0.00791		2.58012	0.15829		2.33672	0.00237
	2.33634	0.00808		2.57966	0.16159		2.33634	0.00242
	2.33596	0.00975		2.5792	0.19497		2.33596	0.00292
	2.33558	0.0085		2.57873	0.17002		2.33558	0.00255
	2.3352	0.00753		2.57827	0.15069		2.3352	0.00226
	2.33483	0.00849		2.57781	0.16985		2.33483	0.00255
	2.33445	0.01214		2.57735	0.24288		2.33445	0.00364
	2.33407	0.00764		2.5769	0.15284		2.33407	0.00229
	2.33369	0.00908		2.57644	0.18158		2.33369	0.00272
	2.33331	0.00897		2.57598	0.17944		2.33331	0.00269
	2.33293	0.00813		2.57552	0.16258		2.33293	0.00244
	2.33255	0.01108		2.57506	0.22157		2.33255	0.00332
	2.33218	0.00988		2.5746	0.19761		2.33218	0.00296
	2.3318	0.00831		2.57414	0.16622		2.3318	0.00249
	2.33142	0.01042		2.57368	0.20835		2.33142	0.00313
	2.33105	0.0109		2.57322	0.2181		2.33105	0.00327
	2.33067	0.00717		2.57276	0.14342		2.33067	0.00215
	2.33029	0.01161		2.5723	0.23214		2.33029	0.00348
	2.32991	0.00892		2.57184	0.17845		2.32991	0.00268
	2.32954	0.01065		2.57138	0.21298		2.32954	0.00319
	2.32916	0.00785		2.57092	0.15697		2.32916	0.00235
	2.32878	0.01303		2.57046	0.26056		2.32878	0.00391
	2.32841	0.01073		2.57001	0.21463		2.32841	0.00322
	2.32803	0.02602		2.56955	0.52047		2.32803	0.00781
	2.32765	0.04227		2.56909	0.84547		2.32765	0.01268
	2.32728	0.0596		2.56863	1.19195		2.32728	0.01788
	2.3269	0.09363		2.56818	1.87252		2.3269	0.02809
	2.32652	0.12329		2.56772	2.46585		2.32652	0.03699
	2.32615	0.10102		2.56727	2.0204		2.32615	0.03031
	2.32577	0.06037		2.56681	1.20731		2.32577	0.01811
	2.3254	0.05822		2.56635	1.16436		2.3254	0.01747
	2.32502	0.05372		2.5659	1.07431		2.32502	0.01611
	2.32465	0.05399		2.56544	1.07976		2.32465	0.0162
	2.32427	0.04507		2.56498	0.90131		2.32427	0.01352
	2.32389	0.03839		2.56453	0.76781		2.32389	0.01152
	2.32352	0.03314		2.56407	0.66289		2.32352	0.00994
	2.32315	0.03247		2.56361	0.64934		2.32315	0.00974
	2.32277	0.02107		2.56316	0.42133		2.32277	0.00632
	2.3224	0.0158		2.5627	0.31591		2.3224	0.00474
	2.32202	0.01342		2.56225	0.26849		2.32202	0.00403
	2.32165	0.01167		2.56179	0.23347		2.32165	0.0035
	2.32128	0.01224		2.56134	0.24487		2.32128	0.00367
	2.3209	0.01428		2.56088	0.28568		2.3209	0.00429
	2.32052	0.01788		2.56043	0.35755		2.32052	0.00536
	2.32015	0.02396		2.55997	0.47916		2.32015	0.00719
	2.31978	0.02863		2.55952	0.57268		2.31978	0.00859
	2.3194	0.03459		2.55907	0.69181		2.3194	0.01038
	2.31903	0.03782		2.55862	0.75641		2.31903	0.01135
	2.31866	0.03979		2.55816	0.79573		2.31866	0.01194
	2.31829	0.04167		2.55771	0.83341		2.31829	0.0125
	2.31791	0.03989		2.55725	0.79788		2.31791	0.01197
	2.31754	0.03391		2.5568	0.67826		2.31754	0.01017
	2.31716	0.03418		2.55635	0.68354		2.31716	0.01025
	2.31679	0.03786		2.55589	0.75724		2.31679	0.01136
	2.31642	0.03856		2.55544	0.77128		2.31642	0.01157
	2.31605	0.04022		2.55499	0.80449		2.31605	0.01207
	2.31568	0.04193		2.55454	0.83853		2.31568	0.01258
	2.3153	0.04181		2.55408	0.83621		2.3153	0.01254
	2.31493	0.04184		2.55363	0.83688		2.31493	0.01255
	2.31456	0.0463		2.55318	0.9261		2.31456	0.01389
	2.31418	0.04704		2.55273	0.9408		2.31418	0.01411
	2.31381	0.04282		2.55228	0.85637		2.31381	0.01285
	2.31344	0.0438		2.55182	0.87603		2.31344	0.01314
	2.31307	0.04128		2.55137	0.82564		2.31307	0.01238
	2.3127	0.0449		2.55092	0.89801		2.3127	0.01347
	2.31233	0.0409		2.55047	0.81804		2.31233	0.01227
	2.31196	0.03656		2.55002	0.73113		2.31196	0.01097
	2.31159	0.03686		2.54957	0.73724		2.31159	0.01106
	2.31121	0.04008		2.54912	0.80168		2.31121	0.01203
	2.31084	0.041		2.54867	0.82002		2.31084	0.0123
	2.31047	0.0454		2.54822	0.90792		2.31047	0.01362
	2.3101	0.04526		2.54777	0.90511		2.3101	0.01358
	2.30973	0.04346		2.54732	0.86926		2.30973	0.01304
	2.30936	0.04798		2.54687	0.95964		2.30936	0.01439
	2.30899	0.05291		2.54642	1.05811		2.30899	0.01587
	2.30862	0.04088		2.54597	0.81754		2.30862	0.01226
	2.30825	0.04231		2.54552	0.84629		2.30825	0.01269
	2.30788	0.03669		2.54507	0.73377		2.30788	0.01101
	2.30751	0.04439		2.54462	0.88777		2.30751	0.01332
	2.30714	0.04368		2.54417	0.87356		2.30714	0.0131
	2.30677	0.03788		2.54373	0.75757		2.30677	0.01136
	2.3064	0.03794		2.54328	0.75889		2.3064	0.01138
	2.30603	0.03921		2.54283	0.78417		2.30603	0.01176
	2.30566	0.04703		2.54238	0.94064		2.30566	0.01411
	2.3053	0.05091		2.54193	1.01813		2.3053	0.01527
	2.30492	0.05097		2.54149	1.01945		2.30492	0.01529
	2.30455	0.05498		2.54104	1.09959		2.30455	0.01649
	2.30419	0.0566		2.54059	1.13197		2.30419	0.01698
	2.30382	0.04778		2.54015	0.95551		2.30382	0.01433
	2.30345	0.05082		2.5397	1.01631		2.30345	0.01524
	2.30308	0.04858		2.53925	0.97154		2.30308	0.01457
	2.30271	0.05		2.5388	0.99995		2.30271	0.015
	2.30235	0.05235		2.53836	1.04704		2.30235	0.01571
	2.30197	0.04661		2.53791	0.93221		2.30197	0.01398
	2.30161	0.05258		2.53746	1.05167		2.30161	0.01578
	2.30124	0.05908		2.53702	1.18154		2.30124	0.01772
	2.30087	0.0662		2.53657	1.32396		2.30087	0.01986
	2.30051	0.06719		2.53612	1.34379		2.30051	0.02016
	2.30014	0.08551		2.53568	1.7101		2.30014	0.02565
	2.29977	0.08051		2.53523	1.61014		2.29977	0.02415
	2.2994	0.0727		2.53479	1.454		2.2994	0.02181
	2.29903	0.07126		2.53434	1.42525		2.29903	0.02138
	2.29867	0.07441		2.5339	1.4882		2.29867	0.02232
	2.2983	0.0704		2.53345	1.40807		2.2983	0.02112
	2.29793	0.07306		2.53301	1.4611		2.29793	0.02192
	2.29757	0.08044		2.53257	1.60882		2.29757	0.02413
	2.2972	0.07629		2.53212	1.52571		2.2972	0.02289
	2.29684	0.08052		2.53168	1.6103		2.29684	0.02415
	2.29647	0.10066		2.53123	2.01329		2.29647	0.0302
	2.2961	0.10979		2.53079	2.1957		2.2961	0.03294
	2.29574	0.11351		2.53034	2.27022		2.29574	0.03405
	2.29537	0.11263		2.5299	2.25254		2.29537	0.03379
	2.295	0.11923		2.52946	2.38456		2.295	0.03577
	2.29464	0.12466		2.52901	2.49328		2.29464	0.0374
	2.29427	0.1269		2.52857	2.53805		2.29427	0.03807
	2.29391	0.11653		2.52813	2.33069		2.29391	0.03496
	2.29354	0.10926		2.52768	2.18529		2.29354	0.03278
	2.29318	0.11522		2.52724	2.30442		2.29318	0.03457
	2.29281	0.11929		2.5268	2.38588		2.29281	0.03579
	2.29245	0.12516		2.52635	2.50319		2.29245	0.03755
	2.29208	0.15508		2.52591	3.10164		2.29208	0.04652
	2.29172	0.19489		2.52547	3.89787		2.29172	0.05847
	2.29135	0.21508		2.52503	4.30152		2.29135	0.06452
	2.29099	0.23271		2.52458	4.65412		2.29099	0.06981
	2.29062	0.24942		2.52415	4.98837		2.29062	0.07483
	2.29026	0.25551		2.52371	5.11014		2.29026	0.07665
	2.28989	0.25788		2.52326	5.15756		2.28989	0.07736
	2.28953	0.25211		2.52282	5.04224		2.28953	0.07563
	2.28917	0.25328		2.52238	5.0657		2.28917	0.07599
	2.2888	0.24568		2.52194	4.91352		2.2888	0.0737
	2.28844	0.22162		2.5215	4.43238		2.28844	0.06649
	2.28808	0.21182		2.52106	4.23642		2.28808	0.06355
	2.28771	0.24632		2.52062	4.92641		2.28771	0.0739
	2.28735	0.27943		2.52018	5.58864		2.28735	0.08383
	2.28699	0.31381		2.51974	6.27615		2.28699	0.09414
	2.28662	0.34988		2.5193	6.99753		2.28662	0.10496
	2.28626	0.38764		2.51886	7.75279		2.28626	0.11629
	2.2859	0.41529		2.51842	8.3058		2.2859	0.12459
	2.28553	0.39598		2.51798	7.91967		2.28553	0.11879
	2.28517	0.38102		2.51754	7.62044		2.28517	0.11431
	2.28481	0.39542		2.5171	7.90843		2.28481	0.11863
	2.28445	0.38866		2.51666	7.77328		2.28445	0.1166
	2.28408	0.39151		2.51622	7.83028		2.28408	0.11745
	2.28372	0.3508		2.51578	7.01604		2.28372	0.10524
	2.28336	0.34178		2.51535	6.83561		2.28336	0.10253
	2.283	0.36723		2.51491	7.34451		2.283	0.11017
	2.28263	0.43275		2.51447	8.65493		2.28263	0.12982
	2.28227	0.4724		2.51403	9.44802		2.28227	0.14172
	2.28191	0.53087		2.51359	10.6173		2.28191	0.15926
	2.28155	0.5849		2.51315	11.6981		2.28155	0.17547
	2.28119	0.58569		2.51272	11.7138		2.28119	0.17571
	2.28083	0.6021		2.51228	12.0421		2.28083	0.18063
	2.28046	0.62838		2.51184	12.5677		2.28046	0.18852
	2.2801	0.60223		2.5114	12.0446		2.2801	0.18067
	2.27974	0.6712		2.51097	13.424		2.27974	0.20136
	2.27938	0.65673		2.51053	13.1346		2.27938	0.19702
	2.27902	0.6431		2.51009	12.8619		2.27902	0.19293
	2.27866	0.64819		2.50965	12.9637		2.27866	0.19446
	2.2783	0.55169		2.50922	11.0337		2.2783	0.16551
	2.27794	0.65091		2.50878	13.0183		2.27794	0.19527
	2.27758	0.69991		2.50834	13.9982		2.27758	0.20997
	2.27722	0.62846		2.50791	12.5692		2.27722	0.18854
	2.27686	0.64872		2.50747	12.9745		2.27686	0.19462
	2.2765	0.69918		2.50704	13.9837		2.2765	0.20976
	2.27614	0.69443		2.50661	13.8887		2.27614	0.20833
	2.27578	0.67466		2.50617	13.4931		2.27578	0.2024
	2.27542	0.70144		2.50573	14.0288		2.27542	0.21043
	2.27506	0.76848		2.5053	15.3696		2.27506	0.23054
	2.2747	0.79632		2.50486	15.9264		2.2747	0.2389
	2.27434	0.73775		2.50443	14.7549		2.27434	0.22132
	2.27398	0.67468		2.50399	13.4936		2.27398	0.2024
	2.27362	0.59113		2.50356	11.8227		2.27362	0.17734
	2.27326	0.61574		2.50312	12.3149		2.27326	0.18472
	2.27291	0.71627		2.50269	14.3254		2.27291	0.21488
	2.27255	0.83812		2.50226	16.7625		2.27255	0.25144
	2.27219	0.91322		2.50182	18.2644		2.27219	0.27397
	2.27183	0.9703		2.50139	19.4061		2.27183	0.29109
	2.27147	0.99335		2.50095	19.8671		2.27147	0.29801
	2.27111	0.89232		2.50052	17.8464		2.27111	0.2677
	2.27075	0.7551		2.50009	15.1019		2.27075	0.22653
	2.2704	0.70393		2.49965	14.0787		2.2704	0.21118
	2.27004	0.68626		2.49922	13.7253		2.27004	0.20588
	2.26968	0.6213		2.49879	12.4261		2.26968	0.18639
	2.26932	0.56304		2.49836	11.2609		2.26932	0.16891
	2.26897	0.53434		2.49793	10.6869		2.26897	0.1603
	2.26861	0.51964		2.49749	10.3928		2.26861	0.15589
	2.26825	0.51065		2.49706	10.213		2.26825	0.1532
	2.26789	0.57367		2.49663	11.4734		2.26789	0.1721
	2.26754	0.70238		2.4962	14.0476		2.26754	0.21071
	2.26718	0.72536		2.49576	14.5071		2.26718	0.21761
	2.26682	0.66969		2.49533	13.3938		2.26682	0.20091
	2.26647	0.68032		2.4949	13.6065		2.26647	0.2041
	2.26611	0.71627		2.49447	14.3254		2.26611	0.21488
	2.26575	0.65242		2.49404	13.0483		2.26575	0.19572
	2.26539	0.5212		2.49361	10.424		2.26539	0.15636
	2.26504	0.46089		2.49317	9.21786		2.26504	0.13827
	2.26468	0.4201		2.49274	8.40196		2.26468	0.12603
	2.26433	0.38091		2.49231	7.61829		2.26433	0.11427
	2.26397	0.36225		2.49188	7.24504		2.26397	0.10868
	2.26362	0.3713		2.49145	7.42597		2.26362	0.11139
	2.26326	0.40803		2.49102	8.16057		2.26326	0.12241
	2.26291	0.4509		2.49059	9.0181		2.26291	0.13527
	2.26255	0.44865		2.49016	8.97299		2.26255	0.13459
	2.26219	0.38052		2.48973	7.61036		2.26219	0.11416
	2.26184	0.31924		2.48931	6.38471		2.26184	0.09577
	2.26148	0.29637		2.48888	5.92736		2.26148	0.08891
	2.26113	0.25922		2.48845	5.18433		2.26113	0.07776
	2.26077	0.2121		2.48802	4.24204		2.26077	0.06363
	2.26042	0.19885		2.48759	3.97702		2.26042	0.05966
	2.26006	0.19032		2.48716	3.80634		2.26006	0.0571
	2.25971	0.17003		2.48673	3.40054		2.25971	0.05101
	2.25935	0.15484		2.4863	3.09685		2.25935	0.04645
	2.259	0.15797		2.48587	3.15931		2.259	0.04739
	2.25864	0.18862		2.48544	3.7723		2.25864	0.05658
	2.25829	0.18815		2.48501	3.76305		2.25829	0.05645
	2.25794	0.18389		2.48459	3.67779		2.25794	0.05517
	2.25758	0.17712		2.48416	3.54247		2.25758	0.05314
	2.25723	0.16571		2.48373	3.31413		2.25723	0.04971
	2.25688	0.14284		2.4833	2.85678		2.25688	0.04285
	2.25652	0.13885		2.48288	2.77697		2.25652	0.04165
	2.25617	0.11799		2.48245	2.35977		2.25617	0.0354
	2.25581	0.12523		2.48202	2.50468		2.25581	0.03757
	2.25546	0.13407		2.4816	2.68147		2.25546	0.04022
	2.25511	0.11457		2.48117	2.29137		2.25511	0.03437
	2.25475	0.11534		2.48074	2.30674		2.25475	0.0346
	2.2544	0.1114		2.48032	2.22809		2.2544	0.03342
	2.25405	0.1245		2.47989	2.48997		2.25405	0.03735
	2.25369	0.13737		2.47946	2.7474		2.25369	0.04121
	2.25334	0.13966		2.47904	2.79316		2.25334	0.0419
	2.25299	0.16945		2.47861	3.38897		2.25299	0.05083
	2.25264	0.16506		2.47819	3.30124		2.25264	0.04952
	2.25228	0.17068		2.47776	3.41359		2.25228	0.0512
	2.25193	0.18073		2.47733	3.61451		2.25193	0.05422
	2.25158	0.18908		2.47691	3.78155		2.25158	0.05672
	2.25123	0.16298		2.47648	3.2596		2.25123	0.04889
	2.25087	0.14162		2.47606	2.83232		2.25087	0.04248
	2.25052	0.12236		2.47563	2.44718		2.25052	0.03671
	2.25017	0.10763		2.47521	2.15258		2.25017	0.03229
	2.24982	0.08382		2.47478	1.67639		2.24982	0.02515
	2.24947	0.07916		2.47436	1.58321		2.24947	0.02375
	2.24912	0.08504		2.47393	1.70085		2.24912	0.02551
	2.24877	0.09586		2.47351	1.9173		2.24877	0.02876
	2.24842	0.11143		2.47309	2.22858		2.24842	0.03343
	2.24807	0.1133		2.47267	2.26609		2.24807	0.03399
	2.24771	0.09519		2.47224	1.90375		2.24771	0.02856
	2.24736	0.08327		2.47182	1.66532		2.24736	0.02498
	2.24701	0.08821		2.47139	1.76413		2.24701	0.02646
	2.24666	0.0796		2.47097	1.59196		2.24666	0.02388
	2.24631	0.06579		2.47055	1.31587		2.24631	0.01974
	2.24596	0.07325		2.47012	1.46507		2.24596	0.02198
	2.24561	0.06605		2.4697	1.32099		2.24561	0.01981
	2.24526	0.05819		2.46928	1.16386		2.24526	0.01746
	2.24491	0.05872		2.46886	1.17443		2.24491	0.01762
	2.24456	0.05884		2.46843	1.17675		2.24456	0.01765
	2.24421	0.06634		2.46801	1.32677		2.24421	0.0199
	2.24386	0.07527		2.46759	1.50538		2.24386	0.02258
	2.24351	0.083		2.46717	1.66004		2.24351	0.0249
	2.24316	0.08359		2.46674	1.67177		2.24316	0.02508
	2.24281	0.07956		2.46632	1.59114		2.24281	0.02387
	2.24246	0.07607		2.4659	1.52141		2.24246	0.02282
	2.24212	0.07073		2.46548	1.41451		2.24212	0.02122
	2.24176	0.06569		2.46506	1.31389		2.24176	0.01971
	2.24141	0.05812		2.46464	1.16237		2.24141	0.01744
	2.24107	0.0535		2.46422	1.07001		2.24107	0.01605
	2.24072	0.05548		2.4638	1.1095		2.24072	0.01664
	2.24037	0.05966		2.46338	1.19327		2.24037	0.0179
	2.24002	0.06073		2.46296	1.21458		2.24002	0.01822
	2.23967	0.05891		2.46254	1.17823		2.23967	0.01767
	2.23933	0.06008		2.46212	1.2017		2.23933	0.01803
	2.23897	0.06572		2.46169	1.31438		2.23897	0.01972
	2.23863	0.07553		2.46127	1.51067		2.23863	0.02266
	2.23828	0.08312		2.46085	1.66235		2.23828	0.02494
	2.23793	0.07301		2.46043	1.46028		2.23793	0.0219
	2.23758	0.06536		2.46001	1.30728		2.23758	0.01961
	2.23724	0.06378		2.4596	1.27555		2.23724	0.01913
	2.23689	0.05576		2.45918	1.11512		2.23689	0.01673
	2.23654	0.05117		2.45876	1.02342		2.23654	0.01535
	2.23619	0.03697		2.45834	0.73939		2.23619	0.01109
	2.23585	0.03481		2.45792	0.69627		2.23585	0.01044
	2.2355	0.04315		2.4575	0.86298		2.2355	0.01294
	2.23515	0.05093		2.45708	1.01863		2.23515	0.01528
	2.23481	0.04987		2.45667	0.99731		2.23481	0.01496
	2.23446	0.04973		2.45625	0.9945		2.23446	0.01492
	2.23411	0.06031		2.45583	1.20616		2.23411	0.01809
	2.23377	0.05784		2.45541	1.15676		2.23377	0.01735
	2.23342	0.0654		2.45499	1.30794		2.23342	0.01962
	2.23307	0.06277		2.45458	1.2554		2.23307	0.01883
	2.23273	0.0655		2.45416	1.30992		2.23273	0.01965
	2.23238	0.06218		2.45374	1.24366		2.23238	0.01865
	2.23203	0.05714		2.45332	1.14288		2.23203	0.01714
	2.23169	0.0475		2.45291	0.95006		2.23169	0.01425
	2.23134	0.0383		2.45249	0.76599		2.23134	0.01149
	2.231	0.05194		2.45207	1.03878		2.231	0.01558
	2.23065	0.06249		2.45165	1.24978		2.23065	0.01875
	2.2303	0.07135		2.45124	1.42707		2.2303	0.02141
	2.22996	0.09211		2.45082	1.84212		2.22996	0.02763
	2.22961	0.09967		2.4504	1.99347		2.22961	0.0299
	2.22927	0.11385		2.44999	2.277		2.22927	0.03415
	2.22892	0.11539		2.44957	2.30773		2.22892	0.03462
	2.22858	0.11245		2.44916	2.24891		2.22858	0.03373
	2.22824	0.10556		2.44874	2.11111		2.22824	0.03167
	2.22789	0.0976		2.44833	1.95199		2.22789	0.02928
	2.22755	0.096		2.44791	1.91994		2.22755	0.0288
	2.2272	0.08677		2.4475	1.73538		2.2272	0.02603
	2.22686	0.07287		2.44708	1.45747		2.22686	0.02186
	2.22651	0.07676		2.44667	1.53513		2.22651	0.02303
	2.22617	0.07464		2.44625	1.49283		2.22617	0.02239
	2.22582	0.0785		2.44584	1.56999		2.22582	0.02355
	2.22548	0.08798		2.44542	1.75967		2.22548	0.0264
	2.22514	0.0883		2.44501	1.76595		2.22514	0.02649
	2.22479	0.089		2.44459	1.77999		2.22479	0.0267
	2.22445	0.09671		2.44418	1.93415		2.22445	0.02901
	2.2241	0.09019		2.44376	1.80378		2.2241	0.02706
	2.22376	0.07873		2.44335	1.57461		2.22376	0.02362
	2.22342	0.06576		2.44294	1.31521		2.22342	0.01973
	2.22307	0.06056		2.44252	1.21128		2.22307	0.01817
	2.22273	0.06227		2.44211	1.24548		2.22273	0.01868
	2.22239	0.05305		2.44169	1.06092		2.22239	0.01591
	2.22205	0.04626		2.44128	0.92511		2.22205	0.01388
	2.2217	0.04281		2.44087	0.85621		2.2217	0.01284
	2.22136	0.03475		2.44046	0.69495		2.22136	0.01042
	2.22102	0.03124		2.44005	0.62472		2.22102	0.00937
	2.22067	0.03397		2.43963	0.67941		2.22067	0.01019
	2.22033	0.03516		2.43922	0.70321		2.22033	0.01055
	2.21999	0.03528		2.43881	0.70552		2.21999	0.01058
	2.21965	0.03473		2.4384	0.69461		2.21965	0.01042
	2.21931	0.03006		2.43798	0.60126		2.21931	0.00902
	2.21897	0.0271		2.43757	0.54194		2.21897	0.00813
	2.21862	0.02832		2.43716	0.5664		2.21862	0.0085
	2.21828	0.02589		2.43675	0.51782		2.21828	0.00777
	2.21794	0.01789		2.43634	0.35788		2.21794	0.00537
	2.2176	0.01739		2.43592	0.3478		2.2176	0.00522
	2.21726	0.02039		2.43551	0.40778		2.21726	0.00612
	2.21691	0.01664		2.4351	0.33277		2.21691	0.00499
	2.21657	0.017		2.43469	0.34004		2.21657	0.0051
	2.21623	0.02002		2.43428	0.40035		2.21623	0.00601
	2.21589	0.01613		2.43387	0.32252		2.21589	0.00484
	2.21555	0.01094		2.43346	0.21876		2.21555	0.00328
	2.21521	0.01656		2.43305	0.33128		2.21521	0.00497
	2.21487	0.01872		2.43264	0.3744		2.21487	0.00562
	2.21453	0.01665		2.43223	0.33293		2.21453	0.00499
	2.21419	0.01798		2.43182	0.3597		2.21419	0.0054
	2.21385	0.01854		2.43141	0.37077		2.21385	0.00556
	2.21351	0.01659		2.431	0.33178		2.21351	0.00498
	2.21316	0.01365		2.43059	0.27296		2.21316	0.00409
	2.21282	0.01772		2.43018	0.35441		2.21282	0.00532
	2.21248	0.01731		2.42977	0.34615		2.21248	0.00519
	2.21214	0.0155		2.42936	0.30997		2.21214	0.00465
	2.21181	0.01365		2.42895	0.27296		2.21181	0.00409
	2.21147	0.01313		2.42854	0.26255		2.21147	0.00394
	2.21113	0.01269		2.42814	0.25379		2.21113	0.00381
	2.21079	0.01747		2.42773	0.34946		2.21079	0.00524
	2.21045	0.01298		2.42732	0.25957		2.21045	0.00389
	2.21011	0.01431		2.42691	0.28617		2.21011	0.00429
	2.20977	0.01773		2.4265	0.35458		2.20977	0.00532
	2.20943	0.01784		2.42609	0.35673		2.20943	0.00535
	2.20909	0.01836		2.42568	0.36713		2.20909	0.00551
	2.20875	0.01666		2.42528	0.33326		2.20875	0.005
	2.20841	0.01447		2.42487	0.28948		2.20841	0.00434
	2.20808	0.01428		2.42447	0.28568		2.20808	0.00429
	2.20774	0.01244		2.42406	0.24883		2.20774	0.00373
	2.2074	0.01803		2.42365	0.36069		2.2074	0.00541
	2.20706	0.00815		2.42324	0.16308		2.20706	0.00245
	2.20672	0.01378		2.42284	0.2756		2.20672	0.00413
	2.20638	0.01932		2.42243	0.38647		2.20638	0.0058
	2.20604	0.01285		2.42202	0.25693		2.20604	0.00385
	2.20571	0.02013		2.42161	0.40266		2.20571	0.00604
	2.20537	0.02018		2.42121	0.40365		2.20537	0.00605
	2.20503	0.01703		2.4208	0.3407		2.20503	0.00511
	2.2047	0.01925		2.4204	0.38498		2.2047	0.00577
	2.20435	0.01555		2.41999	0.31096		2.20435	0.00466
	2.20402	0.0168		2.41958	0.33607		2.20402	0.00504
	2.20368	0.01544		2.41918	0.30881		2.20368	0.00463
	2.20334	0.01603		2.41877	0.32054		2.20334	0.00481
	2.20301	0.01827		2.41837	0.36548		2.20301	0.00548
	2.20267	0.01361		2.41796	0.27213		2.20267	0.00408
	2.20233	0.01703		2.41755	0.3407		2.20233	0.00511
	2.202	0.01706		2.41715	0.34119		2.202	0.00512
	2.20166	0.01963		2.41675	0.39258		2.20166	0.00589
	2.20132	0.02152		2.41634	0.43042		2.20132	0.00646
	2.20099	0.01726		2.41594	0.34516		2.20099	0.00518
	2.20065	0.02253		2.41553	0.45057		2.20065	0.00676
	2.20031	0.02364		2.41513	0.47271		2.20031	0.00709
	2.19998	0.01173		2.41473	0.00914		2.19998	0.00834
	2.19964	0.01203		2.41432	0.00852		2.19964	0.01073
	2.19931	0.01214		2.41392	0.00762		2.19931	0.01146
	2.19897	0.01155		2.41351	0.00902		2.19897	0.01077
	2.19863	0.01333		2.41311	0.00807		2.19863	0.0078
	2.1983	0.01249		2.4127	0.01059		2.1983	0.0113
	2.19796	0.01063		2.4123	0.01387		2.19796	0.01273
	2.19763	0.01064		2.4119	0.0116		2.19763	0.01242
	2.19729	0.01276		2.41149	0.009		2.19729	0.01304
	2.19696	0.01377		2.41109	0.0115		2.19696	0.01399
	2.19662	0.01377		2.41069	0.01207		2.19662	0.01435
	2.19629	0.01228		2.41028	0.00961		2.19629	0.01143
	2.19595	0.01568		2.40988	0.01193		2.19595	0.01069
	2.19562	0.01677		2.40948	0.01278		2.19562	0.01258
	2.19528	0.01355		2.40908	0.01102		2.19528	0.01121
	2.19495	0.01417		2.40868	0.01102		2.19495	0.01009
	2.19461	0.01625		2.40828	0.00804		2.19461	0.01206
	2.19428	0.01577		2.40787	0.00767		2.19428	0.01289
	2.19394	0.01353		2.40747	0.01158		2.19394	0.01096
	2.19361	0.01214		2.40707	0.01174		2.19361	0.01004
	2.19327	0.01273		2.40667	0.01103		2.19327	0.01145
	2.19294	0.0124		2.40627	0.01004		2.19294	0.01244
	2.19261	0.01263		2.40587	0.00854		2.19261	0.0098
	2.19227	0.01364		2.40546	0.00899		2.19227	0.00966
	2.19194	0.01314		2.40506	0.00979		2.19194	0.0134
	2.19161	0.01337		2.40466	0.00979		2.19161	0.0122
	2.19127	0.0132		2.40426	0.01094		2.19127	0.01052
	2.19094	0.01328		2.40386	0.01316		2.19094	0.01202
	2.1906	0.01316		2.40346	0.01126		2.1906	0.01328
	2.19027	0.0117		2.40306	0.00984		2.19027	0.01218
	2.18994	0.01107		2.40266	0.01323		2.18994	0.01173
	2.18961	0.01079		2.40226	0.01284		2.18961	0.01053
	2.18927	0.00983		2.40186	0.01426		2.18927	0.01313
	2.18894	0.01061		2.40146	0.01158		2.18894	0.01023
	2.18861	0.01114		2.40106	0.00899		2.18861	0.01098
	2.18828	0.00959		2.40066	0.01104		2.18828	0.01356
	2.18794	0.00941		2.40026	0.01087		2.18794	0.01123
	2.18761	0.0096		2.39986	0.01027		2.18761	0.01053
	2.18728	0.00969		2.39946	0.01315		2.18728	0.0103
	2.18694	0.01176		2.39907	0.00969		2.18694	0.01066
	2.18661	0.01459		2.39867	0.00884		2.18661	0.01417
	2.18628	0.01459		2.39827	0.01223		2.18628	0.01246
	2.18595	0.01513		2.39787	0.01101		2.18595	0.00969
	2.18562	0.01689		2.39747	0.00984		2.18562	0.01421
	2.18529	0.01412		2.39707	0.01103		2.18529	0.01357
	2.18495	0.01331		2.39667	0.00608		2.18495	0.0141
	2.18462	0.01057		2.39627	0.01348		2.18462	0.01296
	2.18429	0.01088		2.39588	0.01355		2.18429	0.0155
	2.18396	0.01031		2.39548	0.0076		2.18396	0.00958
	2.18363	0.00893		2.39508	0.0085		2.18363	0.0101
	2.1833	0.01338		2.39468	0.01087		2.1833	0.01527
	2.18297	0.01338		2.39428	0.01107		2.18297	0.0142
	2.18264	0.0136		2.39389	0.00553		2.18264	0.01165
	2.18231	0.01778		2.39349	0.01353		2.18231	0.01435
	2.18197	0.01584		2.3931	0.01161		2.18197	0.01333
	2.18164	0.01663		2.3927	0.01525		2.18164	0.00957
	2.18131	0.01582		2.3923	0.01093		2.18131	0.00767
	2.18098	0.01663		2.39191	0.00883		2.18098	0.0115
	2.18065	0.01664		2.39151	0.01055		2.18065	0.01623
	2.18032	0.01427		2.39111	0.00916		2.18032	0.01258
	2.17999	0.01224		2.39072	0.00859		2.17999	0.01339
	2.17966	0.01562		2.39032	0.01042		2.17966	0.01343
	2.17933	0.01469		2.38992	0.01378		2.17933	0.01255
	2.179	0.01236		2.38953	0.01042		2.179	0.01775
	2.17867	0.01326		2.38913	0.0103		2.17867	0.01477
	2.17834	0.01302		2.38874	0.01275		2.17834	0.01184
	2.17801	0.01297		2.38834	0.00786		2.17801	0.01151
	2.17769	0.01544		2.38794	0.00803		2.17769	0.01896
	2.17736	0.0141		2.38755	0.0083		2.17736	0.01445
	2.17703	0.01583		2.38715	0.00885		2.17703	0.01263
	2.17669	0.01691		2.38676	0.01203		2.17669	0.01328
	2.17637	0.01573		2.38636	0.01073		2.17637	0.01422
	2.17604	0.01575		2.38597	0.01136		2.17604	0.01974
	2.17571	0.01487		2.38557	0.01291		2.17571	0.01586
	2.17538	0.01429		2.38518	0.01169		2.17538	0.01072
	2.17505	0.01081		2.38479	0.01235		2.17505	0.01033
	2.17473	0.01032		2.3844	0.01359		2.17473	0.01555
	2.1744	0.01083		2.384	0.01299		2.1744	0.01379
	2.17407	0.01152		2.38361	0.01178		2.17407	0.01524
	2.17374	0.01118		2.38321	0.00892		2.17374	0.01296
	2.17341	0.01207		2.38282	0.00612		2.17341	0.0122
	2.17308	0.01285		2.38243	0.00713		2.17308	0.01314
	2.17276	0.01271		2.38203	0.00957		2.17276	0.01154
	2.17243	0.01284		2.38164	0.01064		2.17243	0.01182
	2.1721	0.01272		2.38125	0.01074		2.1721	0.01188
	2.17177	0.01207		2.38085	0.0115		2.17177	0.01332
	2.17145	0.01226		2.38046	0.00906		2.17145	0.01325
	2.17112	0.01136		2.38007	0.00965		2.17112	0.01364
	2.17079	0.01006		2.37967	0.01449		2.17079	0.01553
	2.17046	0.00903		2.37928	0.01326		2.17046	0.01252
	2.17014	0.00736		2.37889	0.01203		2.17014	0.00962
	2.16981	0.00823		2.3785	0.0117		2.16981	0.01118
	2.16948	0.00929		2.3781	0.01222		2.16948	0.01199
	2.16916	0.00933		2.37772	0.00737		2.16916	0.01105
	2.16883	0.00685		2.37732	0.00808		2.16883	0.01155
	2.1685	0.00541		2.37693	0.01133		2.1685	0.01156
	2.16817	0.00629		2.37654	0.01197		2.16817	0.0115
	2.16785	0.0064		2.37615	0.01004		2.16785	0.01162
	2.16752	0.00783		2.37576	0.01142		2.16752	0.01318
	2.1672	0.00832		2.37537	0.01361		2.1672	0.01426
	2.16687	0.00792		2.37497	0.01417		2.16687	0.01115
	2.16654	0.00903		2.37458	0.01901		2.16654	0.00941
	2.16622	0.00917		2.37419	0.00862		2.16622	0.00847
	2.16589	0.00725		2.3738	0.00864		2.16589	0.01185
	2.16556	0.00896		2.37341	0.00866		2.16556	0.01326
	2.16524	0.00798		2.37302	0.00984		2.16524	0.00964
	2.16491	0.00525		2.37263	0.0049		2.16491	0.0103
	2.16459	0.00579		2.37224	0.00737		2.16459	0.01124
	2.16426	0.00499		2.37185	0.01225		2.16426	0.01212
	2.16394	0.0053		2.37146	0.01237		2.16394	0.01394
	2.16361	0.00704		2.37107	0.01121		2.16361	0.00976
	2.16329	0.0067		2.37068	0.01344		2.16329	0.00745
	2.16296	0.00728		2.37029	0.01589		2.16296	0.00904
	2.16264	0.0079		2.3699	0.01278		2.16264	0.01443
	2.16231	0.00886		2.36951	0.00911		2.16231	0.01065
	2.16199	0.00643		2.36912	0.01079		2.16199	0.0088
	2.16166	0.00726		2.36874	0.00694		2.16166	0.01191
	2.16134	0.00598		2.36835	0.01027		2.16134	0.00983
	2.16102	0.00706		2.36796	0.01215		2.16102	0.01043
	2.16069	0.00599		2.36757	0.01041		2.16069	0.00965
	2.16037	0.00585		2.36718	0.00699		2.16037	0.0098
	2.16004	0.00664		2.36679	0.009		2.16004	0.01117
	2.15972	0.00519		2.3664	0.00897		2.15972	0.01406
	2.15939	0.00528		2.36601	0.00775		2.15939	0.01181
	2.15907	0.00834		2.36563	0.01273		2.15907	0.01297
	2.15875	0.00696		2.36524	0.01402		2.15875	0.00878
	2.15842	0.00786		2.36485	0.01196		2.15842	0.01005
	2.1581	0.00965		2.36446	0.0128		2.1581	0.01433
	2.15778	0.00833		2.36408	0.008		2.15778	0.01222
	2.15745	0.00534		2.36369	0.00885		2.15745	0.00697
	2.15713	0.00731		2.3633	0.01192		2.15713	0.01157
	2.15681	0.00808		2.36291	0.00942		2.15681	0.01158
	2.15648	0.00648		2.36253	0.0067		2.15648	0.01159
	2.15616	0.00729		2.36214	0.00899		2.15616	0.01638
	2.15584	0.00689		2.36176	0.01253		2.15584	0.01068
	2.15552	0.00529		2.36137	0.00835		2.15552	0.00874
	2.15519	0.00761		2.36098	0.00818		2.15519	0.0087
	2.15487	0.00576		2.3606	0.01117		2.15487	0.01144
	2.15455	0.00566		2.36021	0.01293		2.15455	0.01069
	2.15423	0.00679		2.35982	0.0144		2.15423	0.01063
	2.1539	0.00614		2.35944	0.01354		2.1539	0.00888
	2.15358	0.00461		2.35905	0.01274		2.15358	0.01129
	2.15326	0.00877		2.35867	0.01044		2.15326	0.01074
	2.15294	0.00756		2.35828	0.01117		2.15294	0.00979
	2.15262	0.00694		2.35789	0.01165		2.15262	0.01049
	2.1523	0.00758		2.35751	0.01196		2.1523	0.0147
	2.15197	0.00566		2.35712	0.00985		2.15197	0.00823
	2.15165	0.00626		2.35674	0.01121		2.15165	0.01073
	2.15133	0.00648		2.35635	0.01507		2.15133	0.01081
	2.15101	0.00615		2.35597	0.00819		2.15101	0.01293
	2.15069	0.00862		2.35558	0.01028		2.15069	0.00976
	2.15037	0.00683		2.3552	0.0122		2.15037	0.00871
	2.15005	0.00669		2.35482	0.01397		2.15005	0.00944
	2.14972	0.00598		2.35443	0.00999		2.14972	0.01111
	2.1494	0.00626		2.35405	0.00897		2.1494	0.0116
	2.14908	0.00765		2.35366	0.0179		2.14908	0.01091
	2.14876	0.00811		2.35328	0.01445		2.14876	0.00997
	2.14844	0.00783		2.3529	0.01178		2.14844	0.013
	2.14812	0.01019		2.35251	0.00928		2.14812	0.01448
	2.1478	0.00948		2.35213	0.0119		2.1478	0.01257
	2.14748	0.00772		2.35175	0.00885		2.14748	0.0091
	2.14716	0.00704		2.35136	0.01021		2.14716	0.00961
	2.14684	0.00664		2.35098	0.01187		2.14684	0.01245
	2.14652	0.00673		2.3506	0.00631		2.14652	0.01294
	2.1462	0.00689		2.35021	0.00767		2.1462	0.01315
	2.14588	0.00689		2.34983	0.01114		2.14588	0.01296
	2.14556	0.00736		2.34945	0.00998		2.14556	0.00981
	2.14524	0.00794		2.34906	0.01123		2.14524	0.00832
	2.14492	0.00677		2.34868	0.01493		2.14492	0.01137
	2.1446	0.00698		2.3483	0.01246		2.1446	0.01199
	2.14428	0.00769		2.34792	0.01122		2.14428	0.01066
	2.14396	0.00834		2.34754	0.0124		2.14396	0.01163
	2.14364	0.00914		2.34716	0.00655		2.14364	0.01305
	2.14332	0.00795		2.34677	0.01085		2.14332	0.01121
	2.143	0.00709		2.34639	0.01691		2.143	0.011
	2.14269	0.0073		2.34601	0.01408		2.14269	0.01399
	2.14237	0.00694		2.34563	0.01589		2.14237	0.01322
	2.14205	0.00613		2.34525	0.01079		2.14205	0.01038
	2.14173	0.00705		2.34487	0.01208		2.14173	0.01197
	2.14141	0.00794		2.34448	0.00933		2.14141	0.01212
	2.14109	0.00617		2.3441	0.00871		2.14109	0.00776
	2.14077	0.00599		2.34372	0.00773		2.14077	0.0125
	2.14046	0.00725		2.34334	0.00453		2.14046	0.01405
	2.14014	0.0078		2.34296	0.00854		2.14014	0.01094
	2.13982	0.00733		2.34258	0.00809		2.13982	0.0107
	2.1395	0.00853		2.3422	0.01391		2.1395	0.01258
	2.13919	0.00733		2.34182	0.0153		2.13919	0.01381
	2.13887	0.00662		2.34144	0.01232		2.13887	0.01497
	2.13855	0.00774		2.34106	0.00865		2.13855	0.01191
	2.13823	0.00998		2.34068	0.00916		2.13823	0.01232
	2.13791	0.00981		2.3403	0.01161		2.13791	0.01163
	2.1376	0.00782		2.33992	0.00847		2.1376	0.01115
	2.13728	0.00744		2.33954	0.00857		2.13728	0.01018
	2.13696	0.00602		2.33916	0.01302		2.13696	0.01164
	2.13665	0.00809		2.33878	0.00906		2.13665	0.01143
	2.13633	0.00675		2.3384	0.00931		2.13633	0.0101
	2.13601	0.00811		2.33803	0.01039		2.13601	0.00834
	2.13569	0.00925		2.33765	0.0067		2.13569	0.01119
	2.13538	0.0071		2.33727	0.00895		2.13538	0.01277
	2.13506	0.00819		2.33689	0.01312		2.13506	0.00876
	2.13474	0.00859		2.33651	0.01064		2.13474	0.00957
	2.13443	0.00884		2.33613	0.00869		2.13443	0.0144
	2.13411	0.00817		2.33575	0.01173		2.13411	0.01301
	2.1338	0.00874		2.33537	0.0115		2.1338	0.00936
	2.13348	0.01029		2.335	0.0109		2.13348	0.01401
	2.13316	0.00744		2.33462	0.01373		2.13316	0.00921
	2.13285	0.00884		2.33424	0.01123		2.13285	0.0144
	2.13253	0.00732		2.33386	0.00942		2.13253	0.01257
	2.13221	0.00732		2.33349	0.01341		2.13221	0.01169
	2.1319	0.00727		2.33311	0.01367		2.1319	0.01263
	2.13158	0.00571		2.33273	0.01083		2.13158	0.01358
	2.13127	0.00772		2.33236	0.0112		2.13127	0.01358
	2.13095	0.00487		2.33198	0.01298		2.13095	0.01261
	2.13064	0.0085		2.3316	0.01052		2.13064	0.01167
	2.13032	0.01013		2.33123	0.00909		2.13032	0.01166
	2.13001	0.01214		2.33085	0.01064		2.13001	0.01166
	2.12969	0.00834		2.33047	0.0128		2.12969	0.01166
	2.12938	0.00928		2.3301	0.01402		2.12938	0.00986
	2.12906	0.00747		2.32972	0.01344		2.12906	0.00974
	2.12875	0.01029		2.32934	0.00775		2.12875	0.01412
	2.12843	0.00875		2.32897	0.00942		2.12843	0.01368
	2.12812	0.0071		2.32859	0.01411		2.12812	0.01017
	2.1278	0.00691		2.32821	0.02411		2.1278	0.00974
	2.12749	0.00727		2.32784	0.04273		2.12749	0.0114
	2.12717	0.00732		2.32746	0.10323		2.12717	0.01085
	2.12686	0.00732		2.32709	0.10248		2.12686	0.01231
	2.12655	0.00698		2.32671	0.11608		2.12655	0.01025
	2.12623	0.00592		2.32634	0.116		2.12623	0.01131
	2.12592	0.00862		2.32596	0.0981		2.12592	0.01321
	2.12561	0.00872		2.32559	0.08926		2.12561	0.01435
	2.12529	0.00823		2.32522	0.07315		2.12529	0.01232
	2.12498	0.00876		2.32484	0.04866		2.12498	0.0146
	2.12466	0.00804		2.32447	0.04244		2.12466	0.01407
	2.12435	0.00683		2.32409	0.03383		2.12435	0.01289
	2.12404	0.0068		2.32372	0.02404		2.12404	0.01055
	2.12372	0.00837		2.32334	0.02137		2.12372	0.01113
	2.12341	0.00753		2.32297	0.01891		2.12341	0.01101
	2.1231	0.00552		2.32259	0.0107		2.1231	0.01269
	2.12278	0.00708		2.32222	0.01116		2.12278	0.0123
	2.12247	0.00652		2.32185	0.01239		2.12247	0.01231
	2.12216	0.00463		2.32147	0.01144		2.12216	0.01202
	2.12185	0.00432		2.3211	0.00807		2.12185	0.00801
	2.12153	0.00651		2.32072	0.01596		2.12153	0.00832
	2.12122	0.00649		2.32035	0.01855		2.12122	0.008
	2.12091	0.00594		2.31998	0.01776		2.12091	0.00746
	2.1206	0.00563		2.3196	0.01454		2.1206	0.00897
	2.12028	0.00576		2.31923	0.0167		2.12028	0.01032
	2.11997	0.00679		2.31886	0.02324		2.11997	0.01019
	2.11966	0.00666		2.31849	0.01753		2.11966	0.00765
	2.11935	0.00698		2.31811	0.02052		2.11935	0.01005
	2.11904	0.00752		2.31774	0.01893		2.11904	0.01009
	2.11872	0.0067		2.31737	0.02277		2.11872	0.00787
	2.11841	0.00549		2.317	0.02073		2.11841	0.01025
	2.1181	0.00309		2.31663	0.02211		2.1181	0.01029
	2.11779	0.00334		2.31625	0.02049		2.11779	0.00973
	2.11748	0.00551		2.31588	0.02036		2.11748	0.00896
	2.11716	0.00511		2.31551	0.02049		2.11716	0.00732
	2.11685	0.00381		2.31514	0.017		2.11685	0.0108
	2.11654	0.00451		2.31477	0.018		2.11654	0.01254
	2.11623	0.007		2.3144	0.02147		2.11623	0.00977
	2.11592	0.00537		2.31402	0.02112		2.11592	0.01093
	2.11561	0.00303		2.31365	0.01867		2.11561	0.01117
	2.1153	0.00387		2.31328	0.02083		2.1153	0.0081
	2.11499	0.00693		2.31291	0.02377		2.11499	0.00795
	2.11468	0.0055		2.31254	0.02749		2.11468	0.00911
	2.11437	0.00381		2.31217	0.02705		2.11437	0.00786
	2.11406	0.0057		2.3118	0.02195		2.11406	0.00818
	2.11375	0.00545		2.31143	0.02297		2.11375	0.00793
	2.11344	0.00428		2.31106	0.0234		2.11344	0.00739
	2.11313	0.00402		2.31069	0.01867		2.11313	0.00992
	2.11282	0.0067		2.31032	0.01455		2.11282	0.00946
	2.11251	0.00633		2.30995	0.0138		2.11251	0.01236
	2.1122	0.0059		2.30958	0.01613		2.1122	0.01077
	2.11189	0.00304		2.30921	0.01916		2.11189	0.01422
	2.11158	0.00366		2.30884	0.01501		2.11158	0.00734
	2.11127	0.00358		2.30847	0.01209		2.11127	0.00863
	2.11096	0.00375		2.3081	0.01669		2.11096	0.00806
	2.11065	0.00547		2.30773	0.01719		2.11065	0.00829
	2.11034	0.00427		2.30736	0.01701		2.11034	0.00613
	2.11003	0.00346		2.30699	0.01782		2.11003	0.00755
	2.10972	0.00423		2.30662	0.01692		2.10972	0.01105
	2.10941	0.0032		2.30626	0.02226		2.10941	0.01227
	2.1091	0.00551		2.30589	0.01941		2.1091	0.00992
	2.10879	0.00693		2.30552	0.01158		2.10879	0.01065
	2.10848	0.00668		2.30515	0.00944		2.10848	0.0098
	2.10818	0.00445		2.30478	0.01778		2.10818	0.01007
	2.10787	0.00404		2.30441	0.01862		2.10787	0.01238
	2.10756	0.00359		2.30404	0.0174		2.10756	0.0091
	2.10725	0.00256		2.30368	0.01663		2.10725	0.01253
	2.10694	0.00452		2.30331	0.01855		2.10694	0.00976
	2.10663	0.00529		2.30294	0.01632		2.10663	0.00885
	2.10633	0.0049		2.30258	0.01624		2.10633	0.00876
	2.10602	0.0053		2.30221	0.01493		2.10602	0.00407
	2.10571	0.00449		2.30184	0.0128		2.10571	0.00981
	2.1054	0.0053		2.30147	0.01758		2.1054	0.00694
	2.1051	0.0057		2.30111	0.01759		2.1051	0.00881
	2.10479	0.00532		2.30074	0.01882		2.10479	0.00885
	2.10448	0.00413		2.30037	0.01882		2.10448	0.00885
	2.10417	0.00447		2.30001	0.01515		2.10417	0.00704
	2.10386	0.00411		2.29964	0.01629		2.10386	0.01142
	2.10356	0.00558		2.29927	0.01871		2.10356	0.00908
	2.10325	0.0046		2.29891	0.02116		2.10325	0.01322
	2.10294	0.00486		2.29854	0.02362		2.10294	0.0128
	2.10264	0.00418		2.29817	0.02157		2.10264	0.00675
	2.10233	0.00373		2.29781	0.01356		2.10233	0.00933
	2.10202	0.00403		2.29744	0.02131		2.10202	0.009
	2.10171	0.00581		2.29707	0.02044		2.10171	0.00723
	2.10141	0.00613		2.29671	0.02955		2.10141	0.00935
	2.1011	0.00545		2.29635	0.02511		2.1011	0.01141
	2.10079	0.00465		2.29598	0.02787		2.10079	0.0094
	2.10049	0.0058		2.29562	0.02087		2.10049	0.00732
	2.10018	0.00484		2.29525	0.02371		2.10018	0.00845
	2.09988	0.00481		2.29489	0.0203		2.09988	0.00961
	2.09957	0.00708		2.29452	0.02352		2.09957	0.01129
	2.09926	0.00653		2.29416	0.03059		2.09926	0.01031
	2.09896	0.00462		2.29379	0.02988		2.09896	0.00983
	2.09865	0.00438		2.29343	0.02706		2.09865	0.01122
	2.09834	0.00508		2.29306	0.02633		2.09834	0.00832
	2.09804	0.00445		2.2927	0.02633		2.09804	0.011
	2.09773	0.0038		2.29233	0.02961		2.09773	0.01205
	2.09743	0.00451		2.29197	0.03293		2.09743	0.00915
	2.09712	0.0049		2.2916	0.03773		2.09712	0.01367
	2.09682	0.00544		2.29124	0.03777		2.09682	0.01404
	2.09651	0.0052		2.29087	0.04078		2.09651	0.0084
	2.09621	0.00491		2.29051	0.03656		2.09621	0.0066
	2.0959	0.00491		2.29015	0.03697		2.0959	0.01112
	2.0956	0.00441		2.28978	0.04405		2.0956	0.0131
	2.09529	0.0053		2.28942	0.0423		2.09529	0.01101
	2.09499	0.0047		2.28906	0.04141		2.09499	0.0104
	2.09468	0.00485		2.2887	0.04947		2.09468	0.01189
	2.09438	0.00595		2.28833	0.05565		2.09438	0.01219
	2.09407	0.0048		2.28797	0.06278		2.09407	0.01177
	2.09377	0.00325		2.28761	0.06145		2.09377	0.0092
	2.09346	0.00372		2.28724	0.05185		2.09346	0.00797
	2.09316	0.00471		2.28688	0.0568		2.09316	0.00938
	2.09286	0.00572		2.28652	0.06304		2.09286	0.00985
	2.09255	0.00555		2.28616	0.0623		2.09255	0.01032
	2.09225	0.0047		2.28579	0.05908		2.09225	0.01081
	2.09194	0.0051		2.28543	0.06256		2.09194	0.01125
	2.09164	0.00605		2.28507	0.07389		2.09164	0.01091
	2.09133	0.00641		2.28471	0.07541		2.09133	0.0107
	2.09103	0.00608		2.28435	0.06917		2.09103	0.01096
	2.09073	0.00553		2.28398	0.07078		2.09073	0.01025
	2.09042	0.00442		2.28362	0.07216		2.09042	0.00889
	2.09012	0.00491		2.28326	0.07434		2.09012	0.00714
	2.08982	0.00507		2.2829	0.08379		2.08982	0.00962
	2.08952	0.00472		2.28254	0.08416		2.08952	0.01046
	2.08921	0.00354		2.28218	0.07804		2.08921	0.01054
	2.08891	0.00454		2.28182	0.09248		2.08891	0.01277
	2.0886	0.00628		2.28146	0.09224		2.0886	0.01435
	2.0883	0.0044		2.2811	0.09329		2.0883	0.0134
	2.088	0.00366		2.28074	0.10101		2.088	0.01216
	2.0877	0.00451		2.28038	0.0926		2.0877	0.00998
	2.08739	0.00439		2.28002	0.0883		2.08739	0.0093
	2.08709	0.0041		2.27965	0.10153		2.08709	0.01222
	2.08679	0.00442		2.27929	0.10227		2.08679	0.01033
	2.08648	0.00553		2.27893	0.08999		2.08648	0.0108
	2.08618	0.00576		2.27857	0.09018		2.08618	0.01343
	2.08588	0.00442		2.27821	0.09243		2.08588	0.00378
	2.08558	0.00453		2.27785	0.09198		2.08558	0.00663
	2.08528	0.00573		2.27749	0.10718		2.08528	0.0091
	2.08498	0.00433		2.27713	0.09761		2.08498	0.01042
	2.08467	0.00518		2.27678	0.10498		2.08467	0.01242
	2.08437	0.00464		2.27642	0.10374		2.08437	0.01083
	2.08407	0.00501		2.27606	0.08778		2.08407	0.0104
	2.08377	0.00346		2.2757	0.08631		2.08377	0.00823
	2.08347	0.00467		2.27534	0.07913		2.08347	0.00926
	2.08317	0.0055		2.27498	0.07996		2.08317	0.00575
	2.08286	0.0037		2.27462	0.07889		2.08286	0.01053
	2.08256	0.00381		2.27427	0.09012		2.08256	0.00814
	2.08226	0.00499		2.27391	0.09127		2.08226	0.00965
	2.08196	0.00571		2.27355	0.09455		2.08196	0.00687
	2.08166	0.0054		2.27319	0.08103		2.08166	0.00552
	2.08136	0.00644		2.27283	0.08303		2.08136	0.0125
[truncated: 5,288 more rows]

## Sheet: Figure 2c
Figure 2c
	Energy	PL Intensity
[truncated: 865 more rows]

## Sheet: Figure 2d
Figure 2d
[truncated: 199 more rows]

[truncated: 18 more sheets: Figure 4a, Figure 4b, Figure 4c, Figure 4d, Figure 5a, Figure 5b, Supplementary Figure 2a, Supplementary Figure 2b, Supplementary Figure 2c, Supplementary Figure 3b, Supplementary Figure 4c, Supplementary Figure 4d, Supplementary Figure 5a, Supplementary Figure 5b, Supplementary Figure 6a, Supplementary Figure 7, Supplementary Figure 8a, Supplementary Figure 8b]
